# Supplementary material for: Genomic transcription factor binding site selection is edited by the chromatin remodeling factor CHD4
Source: Nucleic Acids Res. 2024 Jan 28;52(7):3607–22. doi: 10.1093/nar/gkae025 (PMC11039999; doi:10.1093/nar/gkae025)
Supplement: gkae025_Supplemental_Files [file gkae025_supplemental_files.zip]

Archive with 4 entries (4 files):
- Supplementary_Figures.pdf
- Supplementary_Table1_CaptureMNase_Probes.xlsx
- Supplementary_Table2_DEGs.xlsx
- Supplementary_Table3_CHD4_AssociatedGenes.xlsx
