# Supplementary material for: Genomic transcription factor binding site selection is edited by the chromatin remodeling factor CHD4
Source: Nucleic Acids Res. 2024 Jan 28;52(7):3607–22. doi: 10.1093/nar/gkae025 (PMC11039999; doi:10.1093/nar/gkae025)
Supplement: gkae025_Supplemental_Files [file gkae025_supplemental_files.zip › Supplementary_Table2_DEGs.xlsx]

## Sheet: all genes
geneSYM	geneID	log2FC: DOX+ vs DOX- (shCtrl)	FDR: DOX+ vs DOX- (shCtrl)	log2FC: DOX+ vs DOX- (shCHD4)	FDR: DOX+ vs DOX- (shCHD4)	log2FC: shCHD4 vs shCtrl (DOX-)	FDR: shCHD4 vs shCtrl (DOX-)	log2FC: shCHD4 vs shCtrl (DOX+)	FDR: shCHD4 vs shCtrl (DOX+)
A1BG-AS1	503538	-0.00302974	0.97797	-0.0347645	0.706454	0.282274	1.06267e-05	0.250539	0.000109837
A1BG	1	0.149262	0.364412	0.154725	0.303028	0.552875	1.07705e-05	0.558338	5.65207e-06
A1CF	29974	0.870346	0.000383412	0.181869	0.547864	1.12911	9.24873e-07	0.440635	0.0694359
A2M-AS1	144571	NA	NA	-0.00648689	0.988235	-0.0339847	0.918684	0.104865	0.753166
A2ML1	144568	NA	NA	NA	NA	-0.0531094	0.803485	-0.323121	0.0725408
A2MP1	3	NA	NA	0.191536	0.568943	-0.00440554	0.988322	0.00398249	0.992423
A2M	2	-0.0813456	0.835104	-0.0962048	0.804087	0.165525	0.593435	0.150666	0.648125
A3GALT2	127550	0.0323864	0.937861	-0.057601	0.890132	0.110351	0.736923	0.0203637	0.958343
A4GALT	53947	0.481533	1.35388e-17	0.310428	8.63653e-08	0.03948	0.584026	-0.131625	0.0271443
A4GNT	51146	NA	NA	NA	NA	0.228306	0.10272	0.104075	0.523707
AA06	100506677	NA	NA	NA	NA	NA	NA	NA	NA
AAAS	8086	0.0135647	0.823219	0.0902442	0.03721	0.154804	7.41621e-05	0.231484	1.29211e-09
AACSP1	729522	-0.0373468	0.923196	0.293544	0.348799	0.651417	0.00930238	0.982309	5.81946e-05
AACS	65985	0.0565158	0.0691003	-0.0220671	0.538652	0.463446	2.26172e-72	0.384863	1.50074e-50
AADACL2-AS1	101928142	NA	NA	NA	NA	NA	NA	NA	NA
AADACL2	344752	NA	NA	NA	NA	0.0368143	0.831252	0.0497074	0.785596
AADACL3	126767	NA	NA	NA	NA	NA	NA	NA	NA
AADACL4	343066	NA	NA	NA	NA	NA	NA	NA	NA
AADACP1	201651	0.198957	0.332909	0.45032	0.00508313	0.630398	8.00086e-05	0.881761	5.52245e-09
AADAC	13	0.249339	0.442085	0.526475	0.0573582	0.316859	0.260782	0.593995	0.0213353
AADAT	51166	0.102228	0.216191	0.167511	0.0381499	-0.433206	4.94026e-10	-0.367923	7.88265e-08
AAED1	195827	-0.0362897	0.489352	-0.0499518	0.300133	0.262271	5.74354e-12	0.248609	8.72397e-11
AAGAB	79719	0.207192	6.15869e-11	0.327703	3.31596e-26	-0.117596	0.000264932	0.0029157	0.951568
AAK1	22848	0.319299	1.91556e-12	0.514182	3.59309e-31	-0.115475	0.0162999	0.0794074	0.111614
AAMDC	28971	0.0847915	0.230847	0.0882808	0.20233	0.19969	0.000673809	0.20318	0.000506474
AAMP	14	-0.0825448	0.01258	-0.109049	0.000617563	0.06128	0.0585966	0.0347754	0.337246
AANAT	15	0.139945	0.70319	-0.000782862	0.998722	0.454042	0.0986676	0.313314	0.292792
AAR2	25980	-0.0148138	0.716281	-0.0365394	0.301089	-0.083204	0.00402146	-0.104929	0.000233022
AARD	441376	0.608754	0.00114167	0.912111	1.93325e-07	0.0880528	0.706123	0.39141	0.0273693
AARS2	57505	0.0319693	0.456633	-0.0197606	0.682371	-0.176895	5.54448e-08	-0.228625	1.20088e-12
AARSD1	80755	-0.182451	0.591938	0.0612684	0.879329	-0.238547	0.410181	0.00517262	0.990072
AARS	16	0.0763399	0.00812427	0.174655	4.71564e-11	-0.0241447	0.447573	0.07417	0.00735482
AASDHPPT	60496	-0.0391943	0.25915	-0.0335585	0.357112	-0.252527	5.07198e-20	-0.246891	3.84181e-19
AASDH	132949	-0.0240339	0.636661	0.0486496	0.269243	0.125407	0.000569125	0.198091	2.10572e-08
AASS	10157	0.524313	5.78955e-119	0.665021	4.99626e-192	-0.0158863	0.591951	0.124821	5.22034e-08
AATBC	284837	0.765338	0.000172529	0.584594	0.00500626	0.183748	0.44208	0.0030044	0.992545
AATF	26574	-0.0104725	0.737225	-0.0506983	0.0329541	0.00440103	0.87689	-0.0358248	0.131736
AATK-AS1	388428	NA	NA	NA	NA	NA	NA	-0.195781	0.0724212
AATK	9625	0.454894	0.11571	0.277729	0.276344	2.46945	1.41938e-27	2.29228	3.38542e-25
ABALON	103021294	-0.432504	0.00469658	-0.705828	8.5251e-07	0.207012	0.173291	-0.066312	0.741066
ABAT	18	-0.00307255	0.98383	-0.101082	0.353027	0.811979	1.5183e-20	0.713969	5.5752e-16
ABCA10	10349	0.239808	0.00692143	0.319293	0.000458065	-0.409796	1.85833e-06	-0.330311	7.06735e-05
ABCA11P	79963	-0.0290985	0.672487	0.00550507	0.948189	-0.169123	0.000591265	-0.134519	0.00768596
ABCA12	26154	0.122364	0.633814	0.315417	0.15651	-0.300173	0.147577	-0.10712	0.65734
ABCA13	154664	-0.340052	0.00260964	-0.444245	1.44841e-05	0.434908	1.29267e-05	0.330715	0.00230532
ABCA17P	650655	0.0628678	0.875952	-0.364671	0.242241	-0.197802	0.519622	-0.625341	0.0194771
ABCA1	19	-0.26404	1.06125e-24	-0.00572949	0.895877	-0.355224	1.13016e-44	-0.0969132	0.000291535
ABCA2	20	0.182761	0.000194728	-0.00541524	0.944668	0.727718	1.85662e-60	0.539542	3.52912e-34
ABCA3	21	0.0418852	0.464374	-0.0487908	0.347149	0.711923	3.30067e-69	0.621247	4.48322e-53
ABCA4	24	1.13597	2.77554e-14	0.356983	0.0272177	0.557325	0.000396183	-0.221665	0.159089
ABCA5	23461	0.212656	1.49686e-08	0.445578	9.46998e-33	-0.5949	1.21625e-58	-0.361979	1.295e-23
ABCA6	23460	-0.144848	0.364681	-0.0137434	0.951262	-0.25053	0.0652092	-0.119425	0.447168
ABCA7	10347	0.419295	2.21296e-07	0.190837	0.0280307	1.17181	1.09054e-53	0.943356	1.39096e-35
ABCA8	10351	-0.0216527	0.955942	0.197734	0.518203	0.444567	0.0732428	0.663954	0.00522766
ABCA9-AS1	104355297	NA	NA	NA	NA	NA	NA	0.0029216	0.989401
ABCA9	10350	0.150169	0.445721	0.542851	0.00133292	-0.807509	2.43546e-07	-0.414827	0.00883334
ABCB10	23456	-0.0930197	0.00464642	-0.0546996	0.120148	0.200269	1.28593e-11	0.238589	7.47143e-16
ABCB11	8647	-0.103985	0.781001	-0.0350259	0.933924	-0.054419	0.870123	0.0145404	0.970416
ABCB1	5243	-0.232496	0.282542	0.319421	0.150983	-0.909407	5.02098e-07	-0.35749	0.0677715
ABCB4	5244	0.0336379	0.929175	0.0468679	0.881306	1.84886	7.78775e-19	1.86209	3.50071e-19
ABCB5	340273	-0.171651	0.621451	-0.102288	0.788774	-0.0976335	0.76359	-0.0282698	0.939625
ABCB6	10058	0.280114	3.4236e-11	0.237095	7.89593e-09	0.431068	2.58415e-26	0.388049	1.97108e-22
ABCB7	22	0.0282893	0.457148	0.0144957	0.733953	0.0580472	0.0611284	0.0442536	0.175712
ABCB8	11194	0.228007	2.41401e-09	0.0711789	0.107968	0.0575313	0.176019	-0.0992965	0.0119011
ABCB9	23457	0.110502	0.0748099	0.00162891	0.986073	0.341917	7.77433e-11	0.233044	1.15565e-05
ABCC10	89845	0.11624	0.00770905	0.129577	0.00216797	0.301206	1.35493e-14	0.314544	5.26992e-16
ABCC11	85320	-0.0826983	0.832399	0.457512	0.106878	0.462052	0.0850931	1.00226	5.25979e-05
ABCC12	94160	NA	NA	NA	NA	0.0882989	0.725788	-0.320384	0.14467
ABCC13	150000	NA	NA	NA	NA	NA	NA	NA	NA
ABCC1	4363	-0.146832	6.34892e-05	-0.0123497	0.821265	0.162838	3.00922e-06	0.29732	3.89362e-18
ABCC2	1244	-0.193199	0.0235165	0.039383	0.756982	-0.979158	8.18227e-36	-0.746577	2.47406e-21
ABCC3	8714	-0.046636	0.405524	0.0239941	0.70597	0.0330286	0.531425	0.103659	0.0239828
ABCC4	10257	-0.123131	2.05356e-06	-0.0118336	0.768248	-0.597122	1.37584e-127	-0.485825	1.08653e-84
ABCC5-AS1	100873982	NA	NA	NA	NA	NA	NA	NA	NA
ABCC5	10057	0.0237533	0.591253	0.148879	4.30441e-06	0.0673832	0.0479436	0.192509	6.66091e-10
ABCC6P1	653190	-0.0490911	0.867432	0.372561	0.0511842	0.637353	0.000435978	1.05901	1.10294e-09
ABCC6P2	730013	0.159228	0.521532	0.260436	0.224593	0.386126	0.0472154	0.487333	0.00866046
ABCC6	368	0.38204	1.05943e-06	0.409545	4.4579e-09	0.660374	1.6441e-19	0.687879	1.39737e-23
ABCC8	6833	NA	NA	NA	NA	0.0396277	0.811497	0.0309192	0.865011
ABCC9	10060	-0.402159	7.07408e-06	-0.283685	0.00490374	-1.072	2.00379e-35	-0.953531	3.54859e-27
ABCD1	215	0.35688	8.05662e-14	0.183041	0.000137523	0.451803	2.03156e-22	0.277964	1.08428e-09
ABCD2	225	-0.0567747	0.886792	0.0805688	0.838309	-0.111731	0.727148	0.0256127	0.945849
ABCD3	5825	0.164144	1.46832e-08	0.197263	4.14227e-12	0.0213364	0.543697	0.0544552	0.0814557
ABCD4	5826	0.00543197	0.900326	0.0497223	0.107267	0.20094	1.38946e-14	0.24523	2.6983e-21
ABCE1	6059	-0.1345	2.07828e-08	-0.137948	7.3596e-09	0.000414262	0.988808	-0.00303359	0.932476
ABCF1	23	-0.0492524	0.0559149	-0.0277269	0.334633	0.152539	7.01758e-12	0.174065	4.52621e-15
ABCF2	10061	-0.122244	3.92086e-05	-0.157783	7.09522e-08	-0.355439	1.52388e-37	-0.390977	6.48807e-45
ABCF3	55324	0.0127593	0.725536	-0.0301738	0.338062	0.0309855	0.275689	-0.0119476	0.723444
ABCG1	9619	0.0450445	0.89412	-0.0406671	0.898962	1.04325	1.85601e-07	0.95754	1.97065e-06
ABCG2	9429	1.48376	0	0.895175	4.18606e-118	0.335406	2.90077e-15	-0.253181	7.49671e-12
ABCG4	64137	-0.083972	0.67205	0.168483	0.179591	1.74995	1.03523e-49	2.0024	7.04386e-64
ABCG5	64240	NA	NA	NA	NA	0.378059	0.0735879	0.238356	0.305495
ABCG8	64241	NA	NA	NA	NA	0.0300766	0.854996	0.0747101	0.647925
ABHD10	55347	0.0749155	0.0231307	0.147694	9.2947e-07	0.0778383	0.0124057	0.150617	2.81802e-07
ABHD11-AS1	171022	0.345254	0.210963	0.192192	0.53857	0.031917	0.920081	-0.121145	0.688717
ABHD11	83451	0.102593	0.0158559	0.0882053	0.0610458	-0.538895	1.46765e-43	-0.553282	2.26995e-47
ABHD12B	145447	NA	NA	NA	NA	0.352611	0.103259	0.349745	0.119244
ABHD12	26090	-0.23457	3.07589e-13	-0.322969	8.23443e-25	0.128313	6.61505e-05	0.0399136	0.297722
ABHD13	84945	-0.02615	0.653676	0.044295	0.416304	-0.211605	2.75099e-07	-0.14116	0.00084085
ABHD14A-ACY1	100526760	NA	NA	NA	NA	0.0503388	0.802754	0.16723	0.367537
ABHD14A	25864	0.107951	0.166255	-0.0328109	0.749428	-0.295727	1.15362e-05	-0.436488	2.91233e-11
ABHD14B	84836	0.0974032	0.0482941	0.0103033	0.886698	-0.0371043	0.483737	-0.124204	0.00639078
ABHD15	116236	-0.0502788	0.319816	-0.00277851	0.969285	0.044731	0.336438	0.0922312	0.0311231
ABHD16A	7920	-0.00870767	0.868677	-0.0208566	0.660239	0.24232	6.58079e-14	0.230171	1.29456e-12
ABHD16B	140701	NA	NA	NA	NA	-0.03342	0.869495	-0.0866497	0.669827
ABHD17A	81926	0.539609	8.5111e-10	-0.0362384	0.784392	0.617586	4.56023e-13	0.0417389	0.723263
ABHD17B	51104	-0.0191887	0.70729	-0.0310768	0.519238	-0.0938907	0.0107994	-0.105779	0.00386078
ABHD17C	58489	-0.51305	2.59131e-39	-0.560293	2.62813e-44	-0.245388	2.9397e-10	-0.292631	1.23899e-12
ABHD18	80167	0.0306293	0.537472	0.110856	0.00472384	0.0133898	0.781289	0.0936164	0.0142082
ABHD1	84696	0.55974	0.0341658	0.206399	0.489854	0.94505	5.81769e-05	0.59171	0.012931
ABHD2	11057	-0.322626	8.24512e-48	-0.325726	4.2442e-47	-0.345979	2.6751e-55	-0.349079	1.89023e-54
ABHD3	171586	-0.154578	4.79408e-06	-0.0194713	0.692645	-0.299272	1.64739e-20	-0.164165	7.58667e-07
ABHD4	63874	0.372336	8.82716e-27	0.660564	6.61233e-86	0.0496712	0.223879	0.337899	3.43797e-24
ABHD5	51099	-0.188333	3.4297e-14	-0.129438	5.00571e-07	-0.246643	2.99638e-24	-0.187748	2.90952e-14
ABHD6	57406	0.406694	1.89896e-30	0.527375	1.88864e-58	0.520471	1.45369e-50	0.641152	2.28995e-85
ABHD8	79575	0.595141	4.90421e-24	0.318589	8.73523e-08	0.446153	3.64956e-14	0.169602	0.00522731
ABI1	10006	-0.12234	3.2148e-06	-0.0666738	0.0186682	-0.0823741	0.00160749	-0.0267082	0.393067
ABI2	10152	0.133341	2.39758e-05	0.173687	2.52482e-08	-0.191124	3.0075e-10	-0.150779	6.7763e-07
ABI3BP	25890	-0.157972	0.167738	-0.431005	8.35205e-05	-0.583632	2.22818e-09	-0.856665	1.11881e-17
ABI3	51225	NA	NA	NA	NA	0.470836	0.0462721	0.351058	0.167454
ABL1	25	-0.0714511	0.00659691	-0.0571902	0.0385205	-0.176779	1.28976e-13	-0.162518	1.33567e-11
ABL2	27	-0.138458	5.90279e-05	-0.228135	8.05097e-12	-0.865961	1.93196e-162	-0.955638	4.38276e-197
ABLIM1	3983	0.0915368	0.000115448	0.236957	8.59439e-27	0.0170317	0.541764	0.162452	2.10032e-13
ABLIM2	84448	0.0672467	0.731802	0.145	0.380468	0.290455	0.0385285	0.368208	0.00658472
ABLIM3	22885	-0.080521	0.013503	-0.0612705	0.0762384	-0.116841	0.000101205	-0.0975908	0.00151031
ABO	28	NA	NA	NA	NA	NA	NA	NA	NA
ABRACL	58527	-0.15079	1.61374e-05	-0.209304	1.35534e-09	-0.144921	1.91087e-05	-0.203434	1.96835e-09
ABRA	137735	NA	NA	NA	NA	NA	NA	-0.00102672	0.996145
ABR	29	-0.100146	1.39566e-05	-0.175155	6.1375e-16	0.376212	1.89775e-70	0.301203	5.53625e-45
ABT1	29777	0.0519074	0.183403	-0.120076	0.000406072	0.172896	6.96276e-08	0.000912631	0.986429
ABTB1	80325	0.129936	0.0740989	-0.0277383	0.762087	0.652527	3.80377e-27	0.494853	3.16088e-16
ABTB2	25841	-0.109518	0.0483724	-0.283524	2.77257e-08	-0.463594	6.88572e-22	-0.6376	9.99983e-40
ACAA1	30	0.0560012	0.247142	-0.0050796	0.93982	0.240001	5.08398e-10	0.17892	4.97823e-06
ACAA2	10449	0.177587	3.75121e-08	0.273519	9.27605e-19	0.074363	0.0278097	0.170296	3.70105e-08
ACACA	31	-0.0731415	0.0450875	-0.0590955	0.120624	0.0359249	0.340496	0.0499709	0.175999
ACACB	32	0.338556	4.3046e-09	0.294191	2.56151e-07	0.128826	0.0363464	0.0844613	0.179569
ACAD10	80724	0.313502	8.8996e-18	0.624472	5.96298e-72	0.0654537	0.110919	0.376424	7.52569e-28
ACAD11	84129	-0.0112346	0.954883	0.0709455	0.68619	-0.197183	0.134686	-0.115003	0.430636
ACAD8	27034	-0.186726	3.75323e-11	-0.143222	2.40617e-07	0.341833	8.91775e-38	0.385337	1.55075e-46
ACAD9	28976	-0.00586131	0.917436	-0.130628	0.000389281	-0.135247	0.000113054	-0.260014	2.50101e-14
ACADL	33	0.0306504	0.864695	0.182617	0.188882	-0.152961	0.244475	-0.000993898	0.996162
ACADM	34	-0.104819	0.00165482	-0.0973043	0.0034575	0.0974159	0.00216893	0.104931	0.00103636
ACADSB	36	0.277648	3.74475e-08	0.223545	6.32764e-06	0.368015	2.99896e-14	0.313913	4.16975e-11
ACADS	35	0.451141	1.79346e-09	0.251581	0.0014984	0.0755148	0.401426	-0.124045	0.12551
ACADVL	37	-0.0362563	0.369743	-0.0372935	0.353835	0.182329	4.4736e-09	0.181292	6.14337e-09
ACAN	176	NA	NA	NA	NA	NA	NA	-0.122901	0.380474
ACAP1	9744	-0.0345767	0.86124	-0.31173	1.88786e-06	4.2333	0	3.95614	0
ACAP2	23527	-0.0352924	0.273747	-0.0917955	0.00119598	-0.411812	2.81655e-59	-0.468315	4.15287e-76
ACAP3	116983	0.221011	1.33962e-06	0.0161623	0.811297	0.628297	3.24576e-49	0.423448	3.12151e-23
ACAT1	38	0.0523765	0.114989	0.0574806	0.0800289	-0.00356195	0.929058	0.00154219	0.972692
ACAT2	39	-0.111111	0.00516951	-0.112683	0.00507836	-0.258678	8.85162e-13	-0.260249	8.44889e-13
ACBD3	64746	0.0521496	0.0459727	0.043131	0.109535	0.106547	4.00133e-06	0.0975285	2.62533e-05
ACBD4	79777	0.234631	3.81039e-05	0.246543	2.50953e-06	0.589493	1.24658e-29	0.601405	1.3573e-32
ACBD5	91452	-0.0251305	0.437603	0.0108174	0.781419	-0.481323	2.78267e-88	-0.445375	3.68729e-76
ACBD6	84320	0.0276672	0.550741	0.00540323	0.925395	-0.0473684	0.219221	-0.0696324	0.059984
ACBD7	414149	-0.134707	0.00809623	-0.0528234	0.326168	0.842631	1.50286e-86	0.924515	1.2177e-101
ACCSL	390110	NA	NA	NA	NA	-0.0891792	0.74222	0.0531217	0.858132
ACCS	84680	0.219755	0.000305724	0.203476	0.00105676	-0.0691253	0.312839	-0.0854042	0.192477
ACD	65057	0.145713	0.00307327	-0.0211423	0.756476	0.21019	4.2017e-06	0.0433351	0.441164
ACE2	59272	-0.171976	0.619726	-0.105505	0.778575	0.0675969	0.838054	0.134068	0.68568
ACER1	125981	-0.737793	0.00617816	-0.192613	0.577349	-0.223155	0.44996	0.322025	0.275016
ACER2	340485	0.147206	0.226248	0.0431411	0.757721	0.507147	1.51489e-07	0.403082	2.82902e-05
ACER3	55331	0.0658086	0.0635628	0.142968	9.34948e-06	-0.126922	5.83605e-05	-0.0497623	0.157691
ACE	1636	0.289361	0.357116	0.213555	0.478347	1.40263	2.66653e-09	1.32683	1.18697e-08
ACHE	43	0.0950819	0.570043	0.238439	0.046505	1.1079	3.81408e-23	1.25126	3.79325e-30
ACIN1	22985	-0.0597094	0.00840343	-0.0135477	0.651113	-0.0366589	0.108094	0.00950278	0.740312
ACKR1	2532	NA	NA	NA	NA	NA	NA	-0.0563857	0.690654
ACKR2	1238	NA	NA	0.443229	0.12484	-0.0561368	0.863386	0.525112	0.0469847
ACKR3	57007	-0.413735	0.0197757	-0.316075	0.0819329	0.151357	0.413216	0.249018	0.177283
ACKR4	51554	NA	NA	NA	NA	-0.00177079	0.995058	-0.343633	0.175999
ACLY	47	-0.1037	4.46896e-06	-0.00837893	0.805601	-0.0107591	0.70236	0.0845624	0.000145298
ACMSD	130013	NA	NA	NA	NA	NA	NA	NA	NA
ACO1	48	-0.224748	5.67229e-29	-0.303373	6.90177e-52	-0.207174	2.9884e-25	-0.285799	1.85338e-46
ACO2	50	0.0513969	0.16558	0.0845669	0.0126918	0.11196	0.000380118	0.14513	2.75659e-06
ACOT11	26027	0.238249	0.334336	-0.417002	0.0439	0.887473	2.4903e-06	0.232222	0.301691
ACOT12	134526	NA	NA	NA	NA	-0.02172	0.934618	0.0719615	0.785143
ACOT13	55856	0.166499	0.000663794	0.201902	6.47299e-05	-0.436595	1.11187e-20	-0.401192	1.5069e-18
ACOT1	641371	0.0020855	0.99373	-0.0121233	0.968869	-0.918617	1.77924e-08	-0.932826	9.39041e-09
ACOT2	10965	-0.0740717	0.182543	-0.0444792	0.51808	-0.676504	2.91066e-47	-0.646911	2.72643e-43
ACOT4	122970	-0.00547084	0.965374	0.0373969	0.742525	-0.155349	0.0566296	-0.112481	0.192823
ACOT6	641372	NA	NA	NA	NA	-0.0126027	0.961771	-0.0379602	0.890589
ACOT7	11332	0.0846524	0.020209	-0.132809	8.34559e-05	0.487266	8.95719e-54	0.269805	3.17068e-17
ACOT8	10005	0.209273	3.84274e-08	0.0916443	0.0282358	0.0797079	0.0480124	-0.0379211	0.403612
ACOT9	23597	-0.0255318	0.427456	-0.0323216	0.286825	0.228164	7.904e-22	0.221374	1.50915e-20
ACOX1	51	0.00830036	0.828789	0.0355886	0.232831	0.204814	8.8427e-18	0.232102	1.46816e-22
ACOX2	8309	-0.271113	0.00535716	-0.59965	1.36517e-11	0.266792	0.00279011	-0.061745	0.608828
ACOX3	8310	0.119546	0.00277225	0.152618	2.31062e-05	0.441286	6.81643e-36	0.474359	4.57776e-43
ACOXL	55289	0.0930328	0.621127	-0.285141	0.0475949	0.614789	2.19338e-06	0.236615	0.103816
ACP1	52	-0.0701062	0.0321718	-0.128905	2.16588e-05	-0.00493967	0.901703	-0.0637383	0.0445362
ACP2	53	0.140908	1.06525e-05	0.0945007	0.00422444	0.151914	8.22229e-07	0.105507	0.000756816
ACP5	54	0.14337	0.682273	0.0831092	0.780347	2.55287	9.46286e-32	2.49261	7.77719e-31
ACP6	51205	0.0764271	0.105209	-0.0177699	0.773229	0.0296494	0.553956	-0.0645476	0.158377
ACP7	390928	-0.143821	0.354758	-0.295998	0.0525808	-0.639551	3.66097e-07	-0.791729	6.46045e-10
ACPP	55	NA	NA	NA	NA	0.0654554	0.703424	0.18507	0.233913
ACPT	93650	NA	NA	NA	NA	NA	NA	NA	NA
ACRBP	84519	-0.0690473	0.812758	0.396547	0.0835483	-0.714422	0.00031871	-0.248828	0.268728
ACRC	93953	0.00572924	0.966965	0.151704	0.13007	-0.236822	0.00693888	-0.0908469	0.367315
ACRV1	56	NA	NA	NA	NA	0.242867	0.18872	-0.0852674	0.702333
ACR	49	NA	NA	NA	NA	0.0426445	0.803765	-0.118506	0.471321
ACSBG1	23205	0.0284973	0.944729	0.274164	0.401769	-0.291017	0.31746	-0.0453504	0.900909
ACSBG2	81616	NA	NA	NA	NA	-0.016298	0.947258	-0.196874	0.36238
ACSF2	80221	-0.0336209	0.509225	0.0689634	0.106134	0.498816	8.80471e-44	0.6014	3.07547e-63
ACSF3	197322	0.145793	0.00195448	0.0221135	0.73146	0.183893	3.17635e-05	0.0602139	0.232125
ACSL1	2180	-0.110847	8.66265e-05	-0.0620469	0.0452772	-0.162366	1.33031e-09	-0.113567	3.6729e-05
ACSL3	2181	-0.100477	0.00128243	0.0406208	0.266648	-0.1845	1.74189e-10	-0.0434019	0.198465
ACSL4	2182	-0.200743	8.02247e-18	-0.169541	5.00193e-13	-0.0206613	0.464998	0.0105401	0.746317
ACSL5	51703	-0.438721	1.20951e-98	-0.245279	1.24859e-30	-0.358569	8.53231e-67	-0.165127	1.34681e-14
ACSL6	23305	-0.202443	0.548162	-0.0336291	0.936911	0.0406386	0.904002	0.209453	0.501751
ACSM1	116285	NA	NA	NA	NA	-0.133721	0.61454	0.0120789	0.971601
ACSM2A	123876	NA	NA	NA	NA	NA	NA	NA	NA
ACSM2B	348158	NA	NA	NA	NA	NA	NA	NA	NA
ACSM3	6296	-0.122727	0.662541	-0.00902708	0.978836	0.237022	0.285798	0.350721	0.103688
ACSM4	341392	NA	NA	NA	NA	NA	NA	0.0332368	0.806884
ACSM5	54988	NA	NA	NA	NA	-0.062134	0.754825	-0.0876556	0.668562
ACSM6	142827	NA	NA	NA	NA	0.260426	0.289302	0.0871985	0.777252
ACSS1	84532	-0.052322	0.448359	-0.00941704	0.910875	0.298008	3.83402e-09	0.340913	1.4759e-11
ACSS2	55902	0.0814187	0.0572467	0.140246	0.000339629	0.205327	3.49164e-08	0.264154	5.88994e-13
ACSS3	79611	0.394003	1.99634e-21	0.525974	2.37849e-44	0.653184	6.71089e-60	0.785155	1.80233e-95
ACTA1	58	0.223352	0.455738	-0.385299	0.16788	-0.0866808	0.773232	-0.695332	0.0036289
ACTA2-AS1	100132116	0.404499	0.00130356	0.747833	3.21149e-10	-0.145879	0.301249	0.197455	0.122184
ACTA2	59	-0.234101	0.0231055	-0.307598	0.000249247	0.986231	4.94809e-33	0.912734	2.72659e-26
ACTBL2	345651	0.101842	0.395793	-0.442172	2.98951e-08	1.34404	1.15439e-59	0.800025	2.3345e-21
ACTB	60	0.101373	3.99444e-05	0.0232638	0.461138	0.176626	2.93696e-14	0.0985172	3.93241e-05
ACTC1	70	0.764419	0.00133909	0.5852	0.0145355	0.468192	0.0537869	0.288973	0.249556
ACTG1P17	283693	0.269252	0.410778	0.404149	0.185686	-0.337914	0.239908	-0.203017	0.525935
ACTG1P20	644961	-0.123105	0.277075	0.0540438	0.696835	-0.39872	1.89329e-05	-0.221571	0.0248714
ACTG1P4	648740	0.291797	0.315897	0.369231	0.182559	0.0725264	0.815472	0.14996	0.61623
ACTG1	71	0.205653	1.0639e-12	0.00927347	0.841027	0.260808	1.63534e-20	0.0644287	0.0378122
ACTG2	72	-0.556164	0.0430844	-0.409285	0.144628	0.534265	0.033852	0.681143	0.00739186
ACTL10	170487	0.0789518	0.804854	-0.0769149	0.816166	-0.152121	0.555767	-0.307987	0.200315
ACTL6A	86	-0.11868	1.18391e-05	-0.13107	7.30469e-07	0.179946	1.67312e-12	0.167557	7.82531e-11
ACTL6B	51412	NA	NA	NA	NA	NA	NA	-0.0323626	0.81449
ACTL7A	10881	NA	NA	NA	NA	NA	NA	NA	NA
ACTL7B	10880	NA	NA	NA	NA	-0.0896528	0.670266	-0.243553	0.207053
ACTL8	81569	NA	NA	NA	NA	0.374941	0.0536383	0.190626	0.386755
ACTL9	284382	NA	NA	NA	NA	NA	NA	NA	NA
ACTN1-AS1	161159	0.366019	0.125381	0.226019	0.407457	-0.257074	0.285447	-0.397074	0.0747871
ACTN1	87	-0.194236	3.23979e-18	-0.265601	1.36465e-33	-0.0307543	0.22833	-0.102119	6.57227e-06
ACTN2	88	-0.0934307	0.793733	0.147945	0.670549	-0.575921	0.0212431	-0.334545	0.221651
ACTN3	89	0.229805	0.498145	0.477045	0.108361	0.319856	0.269606	0.567096	0.0374719
ACTN4	81	-0.00301552	0.943306	-0.165349	1.16278e-10	0.360055	4.93548e-48	0.197722	3.29833e-15
ACTR10	55860	-0.0410336	0.151354	0.00119243	0.977939	0.0632025	0.011769	0.105429	1.27377e-05
ACTR1A	10121	-0.0213801	0.570278	-0.0497351	0.122188	0.120408	1.10267e-05	0.0920533	0.00104871
ACTR1B	10120	0.229455	1.82172e-13	0.111348	0.000671538	0.27555	1.21915e-19	0.157442	3.40329e-07
ACTR2	10097	0.109813	0.000313422	0.0260381	0.512509	-0.555502	4.71067e-87	-0.639277	1.69785e-115
ACTR3BP2	440888	NA	NA	NA	NA	NA	NA	NA	NA
ACTR3BP5	399746	NA	NA	NA	NA	NA	NA	NA	NA
ACTR3B	57180	-0.00799996	0.923341	-0.0180119	0.821991	-0.0196259	0.768642	-0.0296378	0.660661
ACTR3C	653857	0.292706	0.000310501	0.264312	0.0022755	-0.365332	5.75555e-06	-0.393726	3.3478e-07
ACTR3	10096	-0.0515463	0.0475926	-0.125288	8.63701e-08	0.0102835	0.730845	-0.0634577	0.00862259
ACTR5	79913	-0.131991	0.00476433	-0.131601	0.0077423	-0.44542	2.90548e-25	-0.44503	9.54507e-25
ACTR6	64431	-0.0207285	0.722868	-0.0269067	0.634496	0.0671252	0.125781	0.0609471	0.17946
ACTR8	93973	-0.0456983	0.118144	-0.0748823	0.00487333	0.208541	5.86115e-18	0.179357	1.82975e-13
ACTRT1	139741	NA	NA	NA	NA	NA	NA	NA	NA
ACTRT2	140625	NA	NA	NA	NA	NA	NA	NA	NA
ACTRT3	84517	-0.157246	0.108147	-0.30613	0.000430508	0.180799	0.0384159	0.0319151	0.787731
ACVR1B	91	0.00943846	0.883615	-0.118896	0.00377012	0.397558	6.44857e-26	0.269224	2.22981e-12
ACVR1C	130399	0.0655713	0.689503	0.251921	0.0424153	0.12678	0.334358	0.31313	0.00639158
ACVR1	90	-0.0841469	0.176453	0.196036	0.000305328	-0.0982	0.0823096	0.181982	0.00055089
ACVR2A	92	-0.0493672	0.342643	0.140979	0.00240904	-0.542978	5.97531e-40	-0.352632	6.26589e-18
ACVR2B-AS1	100128640	-0.173264	0.288879	-0.0924611	0.600608	0.328555	0.0137925	0.409359	0.00214993
ACVR2B	93	-0.0670774	0.172275	-0.0338206	0.540421	0.271505	1.05306e-11	0.304762	2.34734e-14
ACVRL1	94	0.244865	0.367778	-0.0598434	0.787975	2.89612	2.63487e-58	2.59141	3.62534e-49
ACY1	95	0.872378	3.1875e-05	0.322654	0.20151	-0.0988096	0.715593	-0.648534	0.00158521
ACY3	91703	NA	NA	NA	NA	-0.0534711	0.848191	0.114819	0.684771
ACYP1	97	0.0490954	0.442213	0.0186757	0.81569	-0.365639	1.02611e-13	-0.396059	3.50383e-16
ACYP2	98	0.0452405	0.532099	0.00270581	0.977265	0.272994	1.92644e-07	0.230459	1.28333e-05
ADAD1	132612	NA	NA	NA	NA	0.0478757	0.874083	0.183884	0.521597
ADAD2	161931	NA	NA	NA	NA	NA	NA	0.0663899	0.642864
ADAL	161823	0.196011	1.51623e-05	0.263913	5.80288e-09	-0.212614	2.41381e-06	-0.144712	0.00119439
ADAM10	102	-0.224007	4.91317e-19	-0.163965	1.13446e-10	0.0805473	0.00193796	0.140589	2.50531e-08
ADAM11	4185	0.149691	0.28632	0.0631487	0.670648	0.828344	6.3393e-15	0.741801	1.6805e-12
ADAM12	8038	-0.679561	6.11998e-08	-0.84348	2.23781e-10	-0.559807	4.87632e-06	-0.723725	4.3706e-08
ADAM15	8751	-0.0699542	0.00433388	-0.15071	1.1098e-11	0.791552	4.66163e-297	0.710796	3.59019e-238
ADAM17	6868	-0.230354	8.72694e-26	-0.115254	4.34545e-07	-0.0934424	2.93272e-05	0.0216577	0.435891
ADAM18	8749	NA	NA	NA	NA	-0.217603	0.292052	0.11177	0.639678
ADAM19	8728	-0.0175861	0.638507	-0.018112	0.623834	0.259376	2.53806e-24	0.25885	3.3912e-24
ADAM1A	8759	-0.145187	0.151336	-0.126284	0.242817	-0.231022	0.00989077	-0.212119	0.0218288
ADAM20P1	317760	0.153699	0.609291	0.0325777	0.929247	0.00679965	0.980499	-0.114322	0.691808
ADAM20	8748	-0.0747999	0.828789	0.007549	0.984697	-0.143937	0.602897	-0.0615878	0.845975
ADAM21P1	145241	NA	NA	NA	NA	-0.834353	0.000314229	-0.544804	0.0281487
ADAM21	8747	0.361786	0.164695	0.421191	0.146912	-1.62427	2.5653e-12	-1.56486	3.94758e-12
ADAM22	53616	-0.189481	0.000660216	-0.143381	0.0125795	0.010484	0.880841	0.056584	0.377724
ADAM23	8745	-0.145255	0.606014	-0.0534553	0.846859	1.39165	2.88877e-14	1.48345	1.25917e-15
ADAM28	10863	-0.12288	0.0530141	-0.21466	0.00264521	-1.21126	1.52301e-94	-1.30304	7.23625e-106
ADAM29	11086	0.714383	8.83662e-05	0.257628	0.255782	-0.222555	0.293488	-0.67931	0.000114361
ADAM2	2515	NA	NA	NA	NA	-0.11895	0.468661	0.0614495	0.741943
ADAM30	11085	NA	NA	NA	NA	-0.120553	0.655636	-0.0426523	0.889961
ADAM32	203102	0.0617516	0.725941	0.0883534	0.58708	0.208132	0.11089	0.234734	0.0668803
ADAM33	80332	NA	NA	NA	NA	0.411793	0.0325842	0.129973	0.584011
ADAM3A	1587	NA	NA	NA	NA	0.0771072	0.700778	-0.00279464	0.991667
ADAM5	255926	NA	NA	0.0583017	0.879796	-0.242332	0.378404	-0.24635	0.391398
ADAM6	8755	NA	NA	NA	NA	NA	NA	NA	NA
ADAM7	8756	NA	NA	NA	NA	-0.0603793	0.736078	-0.0115731	0.955629
ADAM8	101	-0.0258982	0.787807	-0.341299	8.83014e-08	1.26021	4.04041e-96	0.944807	2.40745e-54
ADAM9	8754	0.118021	1.87752e-07	0.176738	9.81595e-16	-0.130259	2.92954e-09	-0.071543	0.00175265
ADAMDEC1	27299	NA	NA	NA	NA	-0.0823812	0.784638	0.295246	0.278125
ADAMTS10	81794	NA	NA	NA	NA	NA	NA	NA	NA
ADAMTS12	81792	-0.18156	1.77227e-14	-0.160498	2.58851e-12	0.461248	1.51466e-94	0.482309	4.75075e-101
ADAMTS13	11093	0.487761	0.0259333	0.205938	0.4241	0.160292	0.511359	-0.12153	0.633023
ADAMTS14	140766	-1.12822	2.41343e-71	-1.05886	3.39702e-61	-0.190154	0.00220424	-0.120803	0.127616
ADAMTS15	170689	-0.649413	2.38641e-59	-0.932584	6.40172e-120	-0.0666046	0.139484	-0.349775	2.08824e-17
ADAMTS16	170690	0.018633	0.658111	-0.135796	7.3364e-06	0.116553	8.65144e-05	-0.0378764	0.276473
ADAMTS17	170691	-0.29091	0.00380754	-0.192513	0.0782118	-0.163721	0.106232	-0.0653237	0.600907
ADAMTS18	170692	NA	NA	NA	NA	NA	NA	NA	NA
ADAMTS19-AS1	103689846	NA	NA	NA	NA	NA	NA	NA	NA
ADAMTS19	171019	0.0906168	0.815389	-0.126078	0.735994	0.105409	0.74744	-0.111285	0.748333
ADAMTS1	9510	-0.0657373	0.038075	-0.174489	1.61885e-09	-0.429041	4.31558e-55	-0.537792	2.19447e-85
ADAMTS20	80070	0.155056	0.498369	0.207034	0.3362	0.0575676	0.800729	0.109545	0.620753
ADAMTS2	9509	NA	NA	NA	NA	NA	NA	-0.0401943	0.789195
ADAMTS3	9508	-0.096363	0.231043	-0.338667	4.8418e-07	0.0963304	0.186841	-0.145974	0.0425795
ADAMTS4	9507	-0.325464	0.301017	0.101384	0.796284	0.594202	0.0263454	1.02105	6.33615e-05
ADAMTS5	11096	NA	NA	NA	NA	-0.0314973	0.889214	-0.183367	0.38386
ADAMTS6	11174	0.61466	8.55883e-110	0.619644	2.10026e-111	-0.0161582	0.664616	-0.0111743	0.775297
ADAMTS7P1	390660	NA	NA	NA	NA	NA	NA	NA	NA
ADAMTS7P1	390660	NA	NA	NA	NA	NA	NA	NA	NA
ADAMTS7	11173	0.158977	0.364664	-0.0744092	0.659783	1.23854	3.07644e-23	1.00516	5.2202e-16
ADAMTS8	11095	NA	NA	NA	NA	0.413142	0.0699285	0.158637	0.562987
ADAMTS9-AS1	101929335	NA	NA	NA	NA	-0.283564	0.238308	-0.14381	0.601624
ADAMTS9-AS2	100507098	-0.271207	0.172312	-0.288467	0.0519079	1.82679	7.7333e-38	1.80953	2.56919e-34
ADAMTS9	56999	-0.316483	6.23679e-26	-0.407946	1.3145e-42	-0.116943	0.000153217	-0.208405	5.72738e-12
ADAMTSL1	92949	-0.18461	4.17682e-08	-0.388019	1.43301e-32	-0.0233269	0.564701	-0.226736	8.22061e-12
ADAMTSL2	9719	-0.0468927	0.904735	-0.120241	0.738597	0.0665858	0.837273	-0.00676281	0.986577
ADAMTSL3	57188	0.0160646	0.959584	0.57042	0.00790598	-0.744758	0.000170134	-0.190402	0.408227
ADAMTSL4-AS1	574406	-0.261348	0.0298215	0.0174773	0.923103	-0.114445	0.362482	0.16438	0.184147
ADAMTSL4	54507	-0.213064	0.00926077	-0.0934962	0.285915	0.703865	9.99086e-24	0.823434	4.2108e-31
ADAMTSL5	339366	0.327125	2.86349e-08	0.151415	0.0128417	0.623706	3.56805e-29	0.447996	3.14232e-16
ADAP1	11033	0.242637	0.05909	0.0312519	0.85975	0.471572	2.68674e-05	0.260186	0.0260783
ADAP2	55803	0.0796473	0.279981	-0.0603581	0.39456	0.622152	3.45995e-29	0.482146	3.88297e-18
ADARB1	104	0.126493	0.00517589	0.279754	2.26769e-11	-0.0616901	0.19521	0.0915706	0.0393438
ADARB2-AS1	642394	NA	NA	NA	NA	NA	NA	NA	NA
ADARB2	105	NA	NA	NA	NA	NA	NA	-0.0298296	0.84648
ADAR	103	-0.0844098	7.95864e-05	-0.00375373	0.912986	-0.0690342	0.000967891	0.0116218	0.671703
ADAT1	23536	-0.0214253	0.648601	0.0130664	0.799101	-0.0248843	0.541508	0.00960737	0.838979
ADAT2	134637	-0.1618	0.000845852	-0.177779	0.00044	-0.33259	2.71194e-13	-0.348568	5.78551e-14
ADAT3	113179	0.671363	4.75623e-06	-0.0627961	0.755277	0.863821	5.37117e-10	0.129661	0.439018
ADA	100	-0.0780766	0.683811	0.164952	0.335044	-0.235863	0.109297	0.00716523	0.972909
ADCK1	57143	0.116636	0.232518	0.204451	0.0190102	0.0579121	0.558706	0.145727	0.0914222
ADCK2	90956	0.0616456	0.116039	0.0303017	0.499979	0.0634767	0.081399	0.0321329	0.434996
ADCK3	56997	-0.125977	0.00211908	-0.159814	6.93444e-05	-0.0908554	0.024515	-0.124692	0.00173268
ADCK4	79934	0.38576	1.87759e-15	0.331572	2.22037e-11	-0.105864	0.0492701	-0.160052	0.00117829
ADCK5	203054	0.428228	2.12754e-14	0.228067	2.8752e-05	0.574935	2.5078e-26	0.374774	6.78397e-13
ADCY10P1	221442	-0.243458	2.06635e-05	-0.0977933	0.110146	0.364785	2.72213e-12	0.51045	4.24598e-22
ADCY10	55811	-0.164486	0.526931	0.281636	0.235424	-0.264455	0.227753	0.181667	0.444262
ADCY1	107	-0.128525	0.726582	-0.248938	0.458564	0.440902	0.110739	0.32049	0.280354
ADCY2	108	NA	NA	NA	NA	NA	NA	NA	NA
ADCY3	109	-0.0631228	0.0800201	-0.0691723	0.0430683	0.495127	1.14998e-62	0.489077	1.18942e-60
ADCY4	196883	-0.38663	0.183403	0.386074	0.167877	0.207447	0.468331	0.980151	4.54693e-05
ADCY5	111	-0.0977267	0.797302	0.349968	0.261627	0.162514	0.600884	0.610208	0.0216634
ADCY6	112	0.127489	0.000460056	0.0753589	0.0452022	0.546802	1.90386e-62	0.494671	3.98095e-52
ADCY7	113	0.152386	2.21608e-05	0.121583	0.00044503	0.620114	4.06258e-80	0.589311	2.3305e-74
ADCY8	114	-0.282312	0.387334	0.0177655	0.969153	0.305085	0.296738	0.605163	0.0249369
ADCY9	115	0.0428595	0.344125	0.127476	0.00071523	-0.0418975	0.310963	0.0427189	0.311831
ADCYAP1R1	117	-0.055048	0.891772	-0.274879	0.39744	0.0921904	0.779593	-0.127641	0.705596
ADCYAP1	116	NA	NA	NA	NA	NA	NA	NA	NA
ADD1	118	0.131613	1.33695e-12	0.11135	1.08735e-09	0.40712	3.80952e-117	0.386857	2.21098e-107
ADD2	119	-0.154626	0.600321	0.180915	0.512356	0.234003	0.333562	0.569544	0.00887726
ADD3-AS1	100505933	-0.0427476	0.906086	0.0311426	0.931626	0.499209	0.031425	0.573099	0.0127425
ADD3	120	0.354089	2.64835e-34	0.300526	2.60384e-25	0.169788	8.39532e-09	0.116225	9.42905e-05
ADGB	79747	-0.135981	0.70667	-0.0483673	0.907076	0.161606	0.599945	0.24922	0.412914
ADGRA1-AS1	100128127	NA	NA	NA	NA	NA	NA	NA	NA
ADGRA1	84435	NA	NA	NA	NA	NA	NA	NA	NA
ADGRA2	25960	0.108546	0.643993	0.276607	0.0885085	1.31158	5.03995e-18	1.47964	1.84721e-23
ADGRA3	166647	-0.146583	1.83292e-11	-0.224476	9.09776e-26	-0.10624	8.86903e-07	-0.184134	6.40585e-18
ADGRB1	575	0.194339	0.577898	0.360865	0.249012	-0.104309	0.751875	0.0622173	0.86394
ADGRB2	576	0.500051	9.02523e-08	0.485514	1.2283e-10	1.52025	6.61538e-74	1.50572	6.27802e-83
ADGRB3	577	0.395645	0.186697	0.14413	0.690698	0.349067	0.214971	0.0975522	0.777333
ADGRD1	283383	0.286162	4.41222e-05	0.254912	0.00029406	0.0568593	0.492086	0.0256093	0.781896
ADGRE1	2015	-0.0759798	0.807912	0.219545	0.410409	-0.203473	0.400912	0.0920523	0.741191
ADGRE2	30817	-0.0182341	0.965374	-0.0904824	0.816888	0.656596	0.0123903	0.584348	0.0297708
ADGRE3	84658	NA	NA	NA	NA	NA	NA	NA	NA
ADGRE4P	326342	NA	NA	-0.114584	0.749428	0.402052	0.123516	0.190767	0.528467
ADGRE5	976	-0.0541846	0.131584	-0.108152	0.000781645	0.22142	1.11502e-13	0.167453	3.101e-08
ADGRF1	266977	-0.957718	1.01138e-290	-1.24615	0	0.310182	6.33153e-34	0.0217463	0.546647
ADGRF2	222611	-0.0114688	0.978321	0.0754226	0.853488	-0.0213141	0.951573	0.0655773	0.855663
ADGRF3	165082	-0.0101812	0.971325	-0.141307	0.568075	-0.44033	0.0152258	-0.571456	0.0014037
ADGRF4	221393	0.308675	0.00220691	0.673919	3.05241e-11	-0.636775	2.17374e-10	-0.271531	0.00535453
ADGRF5	221395	-0.494526	5.18281e-86	-0.354643	1.96783e-44	-0.415759	1.67021e-61	-0.275876	1.65717e-27
ADGRG1	9289	-0.912273	5.69072e-73	-0.906105	2.01286e-93	1.35489	4.7794e-199	1.36105	2.38425e-168
ADGRG2	10149	0.000820129	0.998487	0.127004	0.727612	0.421801	0.122877	0.547985	0.0397217
ADGRG3	222487	-0.0802118	0.838938	0.0667739	0.871065	1.47757	3.11983e-09	1.62456	6.31077e-11
ADGRG4	139378	NA	NA	NA	NA	0.0605541	0.839519	0.316724	0.226054
ADGRG5	221188	0.0523455	0.898061	0.251395	0.429774	1.33052	7.18667e-08	1.52957	4.28122e-10
ADGRG6	57211	0.55772	1.43451e-127	0.661365	1.33737e-187	0.530228	1.23711e-115	0.633873	8.43528e-173
ADGRG7	84873	NA	NA	0.284113	0.329734	0.067225	0.824404	0.356101	0.173075
ADGRL1	22859	0.28831	1.87193e-07	0.187701	0.00094841	0.174584	0.00179439	0.0739749	0.23088
ADGRL2	23266	0.161372	2.22841e-08	0.251465	9.26501e-19	-0.213	5.57592e-14	-0.122906	1.59818e-05
ADGRL3-AS1	101927186	NA	NA	NA	NA	NA	NA	NA	NA
ADGRL3	23284	0.845809	0.00161131	0.573322	0.04274	0.34375	0.23008	0.0712622	0.840666
ADGRL4	64123	-0.459261	0.121944	0.411703	0.177313	-0.0711152	0.834285	0.799848	0.00222441
ADGRV1	84059	0.00611408	0.942411	0.157192	0.00528599	-0.225056	1.57382e-05	-0.0739786	0.212714
ADH1A	124	NA	NA	NA	NA	0.0393234	0.877444	0.245537	0.280566
ADH1B	125	NA	NA	NA	NA	-0.156284	0.48862	0.0844522	0.744695
ADH1C	126	-0.0415689	0.891242	-0.00189729	0.995898	-0.256337	0.236283	-0.216665	0.342908
ADH4	127	NA	NA	0.15932	0.633235	-0.359786	0.169323	-0.00269933	0.995079
ADH5	128	-0.00970701	0.798485	-0.00745261	0.853488	-0.122008	8.75493e-07	-0.119753	1.50154e-06
ADH6	130	NA	NA	NA	NA	-0.079808	0.746693	-0.249091	0.269111
ADH7	131	NA	NA	NA	NA	-0.145987	0.591101	-0.0804928	0.793362
ADHFE1	137872	-0.0875774	0.58724	-0.0629146	0.69767	0.367636	0.00147002	0.392299	0.000768708
ADI1	55256	-0.0443998	0.192968	-0.0563765	0.0921254	-0.355841	4.80755e-38	-0.367818	1.73886e-40
ADIG	149685	-0.176296	0.60574	0.273512	0.395922	0.126169	0.688625	0.575978	0.0288962
ADIPOQ-AS1	100874095	NA	NA	NA	NA	NA	NA	NA	NA
ADIPOQ	9370	NA	NA	NA	NA	-0.0834146	0.746511	0.117678	0.657417
ADIPOR1	51094	-0.0236911	0.518066	-0.0190404	0.618627	0.228111	5.74241e-18	0.232761	1.30976e-18
ADIPOR2	79602	-0.0595179	0.067462	-0.0171572	0.684142	-0.254077	9.43531e-20	-0.211717	5.15871e-14
ADIRF	10974	0.0744839	0.373566	-0.0899576	0.195982	0.974922	1.05464e-60	0.810481	1.53673e-42
ADK	132	0.0313101	0.477691	0.0455316	0.262005	0.404657	8.26868e-37	0.418878	1.87913e-39
ADM2	79924	0.227178	0.0105487	0.303255	0.000658297	-0.358518	2.18208e-05	-0.28244	0.000702881
ADM5	199800	-0.0943536	0.410563	-0.314299	0.000221451	0.629417	1.47613e-14	0.409471	1.84353e-06
ADM	133	-0.386536	2.04525e-20	-0.536664	5.41606e-38	-0.13191	0.00219036	-0.282038	3.21211e-11
ADNP-AS1	101927631	-0.0385123	0.853205	0.0352921	0.863722	0.284076	0.0394651	0.357881	0.00811518
ADNP2	22850	-0.00615633	0.891313	-0.0501874	0.126317	0.0323462	0.315772	-0.0116849	0.76263
ADNP	23394	-0.00887883	0.846441	0.0178929	0.670396	0.112066	0.000138271	0.138838	1.78532e-06
ADORA1	134	0.652428	5.99687e-07	0.794189	1.34913e-10	0.214114	0.14165	0.355875	0.00396758
ADORA2A-AS1	646023	0.16493	0.642983	0.273207	0.397259	0.393135	0.159448	0.501411	0.0655329
ADORA2A	135	-0.0523149	0.887017	-0.10997	0.751629	-0.237456	0.378795	-0.295111	0.276822
ADORA2B	136	0.00894181	0.849118	-0.223022	1.99823e-13	-0.541264	1.07806e-77	-0.773228	1.22834e-156
ADORA3	140	NA	NA	NA	NA	-0.0198542	0.942236	-0.146492	0.568439
ADO	84890	-0.00947975	0.856778	-0.0190721	0.695446	0.0908079	0.00865806	0.0812156	0.0214144
ADPGK-AS1	100287559	0.0356524	0.93147	0.371657	0.231552	-0.104715	0.751132	0.231289	0.462562
ADPGK	83440	-0.111743	0.000133162	-0.0991454	0.000846422	-0.0626343	0.0347609	-0.0500371	0.109135
ADPRHL1	113622	0.298667	3.10826e-10	0.268172	4.4347e-08	-0.177635	0.000327546	-0.208131	8.86227e-06
ADPRHL2	54936	-0.104026	0.00286778	-0.204353	4.43432e-10	-0.0165214	0.690069	-0.116848	0.000464664
ADPRH	141	0.245063	0.0253464	0.218672	0.0691731	-0.382194	0.00028293	-0.408585	4.91261e-05
ADPRM	56985	-0.138879	0.00366217	-0.0879365	0.100013	-0.362695	1.44328e-16	-0.311752	2.43234e-12
ADRA1A	148	NA	NA	NA	NA	NA	NA	NA	NA
ADRA1B	147	-0.575501	1.32177e-05	-0.653118	1.38485e-07	0.363409	0.0032697	0.285792	0.0404408
ADRA1D	146	NA	NA	NA	NA	0.00825254	0.972546	0.137442	0.57893
ADRA2A	150	NA	NA	NA	NA	0.0647186	0.717969	-0.1161	0.509411
ADRA2B	151	NA	NA	NA	NA	0.081827	0.752946	0.312879	0.161793
ADRA2C	152	0.265871	0.361706	-0.101682	0.750381	0.976491	1.14799e-05	0.608938	0.00812265
ADRB1	153	-0.00351307	0.993317	-0.61726	0.0208499	0.667406	0.00774502	0.0536598	0.879093
ADRB2	154	-0.946673	1.84601e-221	-0.498115	2.45312e-62	-0.259262	1.09469e-18	0.189295	1.79569e-09
ADRB3	155	NA	NA	NA	NA	NA	NA	NA	NA
ADRBK1	156	0.167015	1.44861e-05	0.00390827	0.951522	0.375894	1.44689e-25	0.212787	5.40824e-09
ADRBK2	157	0.305315	7.89434e-17	0.170736	1.98271e-06	0.606694	7.94093e-67	0.472115	6.18693e-43
ADRM1	11047	0.179306	0.00878708	-0.0868405	0.266679	0.0901974	0.202457	-0.175949	0.00743102
ADSL	158	-0.102256	0.000515444	-0.150104	1.06423e-07	0.0978911	0.000531446	0.0500431	0.106726
ADSSL1	122622	0.0708483	0.696454	0.276757	0.0301285	0.609448	3.96447e-07	0.815356	2.41287e-12
ADSS	159	-0.188077	2.22168e-14	-0.191717	4.31907e-15	0.024507	0.397986	0.020867	0.505018
ADTRP	84830	-0.39101	3.66345e-07	-0.546477	2.40166e-14	0.342296	1.44088e-06	0.186829	0.0205404
AEBP1	165	-0.159305	0.64158	-0.141628	0.682703	0.323966	0.231934	0.341643	0.219705
AEBP2	121536	0.0736653	0.151109	0.162603	0.000329069	-0.0025494	0.965832	0.0863882	0.0647506
AEN	64782	-0.224417	2.45575e-12	-0.402208	3.2246e-37	-0.149331	2.76064e-06	-0.327123	3.91351e-25
AES	166	0.189585	1.31031e-14	0.000441484	0.992821	0.571877	2.33684e-130	0.382734	1.67394e-59
AFAP1-AS1	84740	-0.116587	6.53487e-05	-0.0771706	0.0121354	-0.0350909	0.273146	0.00432514	0.91724
AFAP1L1	134265	-0.390771	5.86607e-12	-0.436057	1.30257e-20	1.33897	7.48428e-166	1.29368	1.30785e-138
AFAP1L2	84632	-0.0519375	0.0721341	-0.0762087	0.00475586	0.135459	4.8605e-08	0.111188	1.07271e-05
AFAP1	60312	-0.163768	4.35212e-14	-0.411393	7.42478e-86	0.127894	2.05664e-09	-0.119731	3.4014e-08
AFF1	4299	-0.0944371	0.0139305	-0.0542113	0.202138	0.00264505	0.95623	0.0428708	0.302858
AFF2	2334	0.250484	0.453963	0.169337	0.641407	-0.118817	0.716619	-0.199964	0.537922
AFF3	3899	-0.258251	4.5887e-06	-0.359104	4.40903e-11	0.0678983	0.267262	-0.0329544	0.655526
AFF4	27125	0.0620258	0.058321	0.138202	3.1481e-06	-0.147261	2.922e-07	-0.0710845	0.020122
AFG3L1P	172	-0.0728769	0.112886	-0.0261633	0.64874	-0.198531	4.74836e-07	-0.151817	0.000164918
AFG3L2	10939	-0.10781	2.39784e-05	-0.00342052	0.935929	-0.165997	6.94093e-12	-0.0616075	0.0183919
AFMID	125061	-0.114183	0.00211389	0.0225775	0.661297	-0.298428	3.54117e-18	-0.161668	4.59915e-06
AFM	173	NA	NA	0.400774	0.163519	-0.0921356	0.767771	0.558086	0.0291076
AFP	174	-0.322294	0.102967	-0.31552	0.128856	-0.31711	0.0862922	-0.310335	0.112979
AFTPH	54812	-0.0943094	0.00198578	0.0241256	0.546111	-0.325074	2.53494e-31	-0.206639	2.67021e-13
AGAP1-IT1	100506749	0.0019836	0.99482	0.133198	0.616818	-0.102595	0.668719	0.0286201	0.917366
AGAP11	119385	-0.109484	0.407879	0.0690256	0.654112	-0.412431	9.33264e-05	-0.233922	0.0364195
AGAP12P	414224	0.0209095	0.932259	0.0423204	0.862132	0.0023547	0.990234	0.0237656	0.91399
AGAP1	116987	0.013959	0.782672	0.039889	0.341152	0.122844	0.000263859	0.148774	7.3268e-06
AGAP2-AS1	100130776	0.26513	2.64665e-05	-0.120036	0.0613251	0.91032	9.45913e-58	0.525154	1.78504e-20
AGAP2	116986	0.0616011	0.791412	0.132243	0.327762	2.29132	1.59063e-71	2.36196	2.62704e-77
AGAP3	116988	0.114848	0.00140218	-0.0387165	0.365361	0.422559	9.89505e-39	0.268994	2.18468e-16
AGAP4	119016	-0.0327808	0.782307	-0.0819359	0.428116	-0.037268	0.712459	-0.0864231	0.36308
AGAP5	729092	-0.0337772	0.736884	0.0874416	0.31202	-0.121761	0.104791	-0.000542458	0.99645
AGAP6	414189	-0.0710519	0.214588	0.0150323	0.845428	-0.206746	1.47044e-05	-0.120662	0.0162884
AGAP7P	653268	-0.0790459	0.809389	0.221572	0.430941	-0.211916	0.403372	0.0887018	0.76368
AGAP9	642517	NA	NA	NA	NA	-0.100366	0.698188	0.0287767	0.922673
AGAP9	642517	-0.116608	0.647535	0.149899	0.550285	-0.250298	0.223904	0.0162093	0.953527
AGA	175	0.0324227	0.417004	0.049733	0.180695	-0.0684765	0.0368983	-0.0511663	0.13763
AGBL1-AS1	727915	NA	NA	NA	NA	NA	NA	NA	NA
AGBL1	123624	NA	NA	NA	NA	NA	NA	NA	NA
AGBL2	79841	0.0518337	0.76469	0.115446	0.448855	-0.0165697	0.917875	0.0470426	0.767097
AGBL3	340351	0.102632	0.465998	0.158064	0.240314	-0.229513	0.0494836	-0.17408	0.148176
AGBL4-IT1	100874313	NA	NA	NA	NA	NA	NA	NA	NA
AGBL4	84871	0.31336	0.319514	0.619942	0.0282885	0.376866	0.178041	0.683448	0.00991857
AGBL5-AS1	100874031	0.226678	0.495223	0.407119	0.168391	-0.277603	0.330661	-0.0971625	0.780562
AGBL5	60509	0.0675053	0.151274	0.0504886	0.268366	0.68098	6.14564e-76	0.663963	2.03324e-73
AGER	177	0.244802	0.114712	0.0782606	0.643754	0.867347	4.21817e-12	0.700806	1.11402e-08
AGFG1	3267	-0.0380565	0.163186	-0.0475969	0.0739295	-0.134611	3.07695e-09	-0.144151	2.20748e-10
AGFG2	3268	-0.318335	4.6161e-13	-0.544286	1.92885e-38	0.25253	1.66339e-09	0.0265789	0.654169
AGGF1	55109	-0.0676759	0.0197757	-0.0576939	0.0599135	-0.218943	2.8646e-17	-0.208961	1.00524e-15
AGK	55750	-0.0364298	0.457237	-0.0417522	0.372525	0.282323	3.70809e-15	0.277	1.48828e-14
AGL	178	0.0372526	0.321176	0.0946176	0.00344847	-0.136668	5.34936e-06	-0.0793035	0.0113628
AGMAT	79814	-0.0710565	0.230847	-0.203518	0.000280139	-0.61405	5.53829e-36	-0.746511	3.11894e-51
AGMO	392636	-0.120527	0.747657	0.177103	0.623764	0.47909	0.0813997	0.776721	0.00307051
AGO1	26523	0.02822	0.54211	0.010239	0.847178	0.411836	8.18633e-37	0.393855	6.92681e-34
AGO2	27161	-0.0492302	0.296767	-0.129661	0.000987012	0.459006	6.26459e-37	0.378576	2.77176e-25
AGO3	192669	-0.0461175	0.381382	0.0816099	0.0844508	-0.040957	0.396995	0.0867704	0.0495662
AGO4	192670	-0.0186016	0.683003	0.0267939	0.511595	0.369233	4.84702e-35	0.414628	4.75607e-44
AGPAT1	10554	0.114959	1.2491e-05	9.25439e-05	0.998484	0.483596	1.03018e-88	0.368729	1.83995e-52
AGPAT2	10555	0.33721	1.17996e-06	-0.0121558	0.913854	0.640196	1.74659e-22	0.29083	1.73022e-05
AGPAT3	56894	0.0756194	0.00814042	-0.00274754	0.951608	0.296804	1.15257e-31	0.218437	1.05963e-17
AGPAT4-IT1	79992	-0.428647	0.00752615	-0.0549451	0.804005	0.0612604	0.74222	0.434962	0.00450471
AGPAT4	56895	-0.235907	3.67471e-09	-0.297281	2.28953e-14	0.0767567	0.0668427	0.0153826	0.783175
AGPAT5	55326	-0.175906	3.11052e-10	-0.112592	8.14697e-05	0.09262	0.000942791	0.155934	1.36971e-08
AGPS	8540	0.0417509	0.146611	0.0970395	0.000111877	0.134696	1.9335e-08	0.189984	8.46277e-16
AGR2	10551	-0.00326056	0.98444	-0.307913	0.0034672	0.705404	9.10185e-13	0.400751	0.00010735
AGR3	155465	NA	NA	NA	NA	-0.0941615	0.563297	0.0347928	0.853698
AGRN	375790	0.133186	0.241714	-0.0811627	0.519359	0.687172	3.69736e-14	0.472824	3.09055e-07
AGRP	181	NA	NA	NA	NA	NA	NA	NA	NA
AGTPBP1	23287	-0.017574	0.662491	-0.0446022	0.189911	0.0391073	0.21911	0.012079	0.757228
AGTR1	185	NA	NA	NA	NA	NA	NA	0.146416	0.300694
AGTR2	186	NA	NA	NA	NA	NA	NA	0.064742	0.623421
AGTRAP	57085	0.0451905	0.419423	0.10753	0.0281105	-0.464152	3.72215e-28	-0.401812	1.42563e-21
AGT	183	-0.224924	0.477443	-0.076261	0.832097	0.702669	0.00327837	0.851332	0.000363695
AGXT2	64902	NA	NA	NA	NA	0.182866	0.27806	-0.101731	0.600414
AGXT	189	NA	NA	NA	NA	-0.175887	0.2803	0.0190631	0.929393
AHCTF1P1	285116	-0.0821224	0.635134	-0.128039	0.433036	-0.0722653	0.641699	-0.118182	0.441828
AHCTF1	25909	-0.156977	5.18859e-12	-0.0957416	5.22538e-05	-0.141694	2.26319e-10	-0.0804583	0.000550516
AHCYL1	10768	-0.121551	2.70765e-07	-0.0368651	0.18504	0.0274623	0.302053	0.112148	1.20242e-06
AHCYL2	23382	0.0487452	0.334059	0.0625359	0.196677	-0.0244871	0.627918	-0.0106964	0.849846
AHCY	191	0.000241453	0.995727	-0.132769	4.28707e-06	0.103566	0.00027761	-0.0294449	0.391036
AHDC1	27245	0.235148	0.00206842	-0.0729974	0.414131	0.759354	6.73593e-29	0.451209	4.74118e-11
AHI1	54806	-0.0110287	0.846899	0.112296	0.00567462	-0.509659	4.81416e-46	-0.386334	2.92806e-27
AHNAK2	113146	0.57794	2.40509e-70	0.430649	6.92309e-40	0.289262	1.86059e-18	0.141971	2.4487e-05
AHNAK	79026	-0.130875	0.000125897	0.0267879	0.551099	0.215438	1.80512e-11	0.373101	4.26065e-32
AHRR	57491	-0.104413	0.420166	-0.137518	0.273344	-0.0855553	0.475453	-0.118661	0.324091
AHR	196	-0.242482	2.24582e-32	-0.218029	2.0899e-25	-0.634085	8.44323e-216	-0.609632	3.59628e-197
AHSA1	10598	-0.0159427	0.647597	-0.0464789	0.113769	-0.451071	1.84709e-79	-0.481607	1.7691e-90
AHSA2	130872	0.124029	0.00297847	0.223728	2.41786e-08	-0.190261	1.61569e-06	-0.0905621	0.028413
AHSG	197	NA	NA	NA	NA	-0.145254	0.521085	-0.0496639	0.852051
AHSP	51327	NA	NA	NA	NA	NA	NA	-0.0844103	0.607661
AICDA	57379	NA	NA	NA	NA	NA	NA	NA	NA
AIDA	64853	-0.0676614	0.0667916	-0.135524	3.98462e-05	0.251179	9.27897e-16	0.183316	8.75504e-09
AIF1L	83543	-0.0232854	0.773953	-0.110724	0.00836897	2.47886	0	2.39143	0
AIF1	199	NA	NA	NA	NA	0.081488	0.769776	0.528712	0.0203841
AIFM1	9131	-0.0184133	0.601423	0.00165263	0.972586	-0.281375	1.50898e-29	-0.261309	8.76635e-26
AIFM2	84883	0.164623	3.84192e-08	0.202808	2.08746e-10	-0.779734	5.30382e-151	-0.741549	8.40192e-144
AIFM3	150209	0.0950371	0.514996	-0.131397	0.304761	0.532031	3.64981e-07	0.305596	0.00514592
AIG1	51390	0.251423	2.15622e-16	0.16721	1.19508e-07	-0.0387265	0.282282	-0.122939	6.93942e-05
AIM1L	55057	-0.171301	0.143417	-0.164999	0.132135	0.468812	6.82984e-07	0.475115	8.92739e-07
AIM1	202	-0.134809	9.45218e-06	-0.257814	3.87885e-19	0.103453	0.000459975	-0.0195524	0.616189
AIM2	9447	1.76065	1.60074e-275	2.15771	0	-0.186791	0.00140577	0.210266	7.44732e-06
AIMP1	9255	-0.0658227	0.0215792	-0.0227877	0.532675	-0.442447	3.45587e-68	-0.399412	9.08721e-56
AIMP2	7965	-0.0704765	0.079083	-0.138067	0.000166395	-0.0259578	0.544552	-0.0935482	0.0111419
AIPL1	23746	NA	NA	NA	NA	-0.0498175	0.83906	0.00240044	0.994327
AIP	9049	0.175028	2.98405e-05	0.00779911	0.909197	-0.0321598	0.515568	-0.199389	7.50134e-07
AIRE	326	NA	NA	NA	NA	NA	NA	NA	NA
AIRN	100271873	NA	NA	NA	NA	NA	NA	NA	NA
AJAP1	55966	NA	NA	NA	NA	NA	NA	NA	NA
AJUBA	84962	-0.259819	6.40764e-30	-0.284249	5.90288e-36	0.0448234	0.0747144	0.0203933	0.48855
AK1	203	0.136949	2.47736e-05	0.0543193	0.124393	0.580997	1.37694e-85	0.498367	2.28053e-64
AK2	204	-0.0339262	0.218239	0.0292941	0.305229	-0.0930673	4.51039e-05	-0.0298471	0.261902
AK3	50808	0.0558251	0.195255	0.0502155	0.238795	0.369784	3.35896e-27	0.364175	1.1423e-26
AK4	205	-0.257907	2.19078e-11	-0.330843	1.42097e-18	0.212584	1.67845e-08	0.139648	0.000363388
AK5	26289	0.527822	1.03329e-26	0.471669	1.70844e-18	-0.589288	4.25061e-29	-0.645442	9.03804e-40
AK6	102157402	-0.0934201	0.0369961	-0.0622086	0.202541	-0.0793506	0.0655563	-0.0481391	0.314196
AK7	122481	0.0563862	0.888365	0.213404	0.53155	-0.335031	0.236649	-0.178014	0.580931
AK8	158067	-0.0407525	0.914209	-0.0132156	0.976038	-0.290547	0.27872	-0.26301	0.349318
AK9	221264	-0.191112	0.00279876	-0.298898	4.05782e-06	-0.361085	1.40896e-09	-0.468872	1.59424e-14
AKAP10	11216	-0.040935	0.211125	-0.0509009	0.112981	-0.194208	2.87504e-13	-0.204174	1.74511e-14
AKAP11	11215	0.0026211	0.956325	0.21607	9.69261e-15	0.183586	4.59995e-11	0.397034	5.20871e-48
AKAP12	9590	-0.0997917	0.00253998	-0.0346088	0.379015	0.350718	3.05814e-32	0.415901	1.14935e-44
AKAP13	11214	0.00527418	0.912507	0.038687	0.290672	0.109304	0.000230639	0.142717	1.06211e-06
AKAP14	158798	0.0593301	0.885003	0.117366	0.758354	0.0406	0.906805	0.0986355	0.78122
AKAP17A	8227	NA	NA	NA	NA	NA	NA	NA	NA
AKAP17A	8227	NA	NA	NA	NA	NA	NA	NA	NA
AKAP1	8165	-0.208027	5.14768e-18	-0.176876	3.1901e-13	-0.0848423	0.000560425	-0.0536919	0.0419234
AKAP2	11217	1.15351	2.44154e-07	-0.0892577	0.79035	1.16123	8.63385e-08	-0.0815367	0.789113
AKAP3	10566	0.182066	0.491993	0.322309	0.196878	-0.427025	0.0523495	-0.286782	0.21086
AKAP4	8852	NA	NA	NA	NA	0.0540242	0.830597	-0.0274052	0.924324
AKAP5	9495	0.921312	2.67888e-52	1.0128	4.43657e-87	1.43529	1.43111e-132	1.52677	7.33021e-186
AKAP6	9472	-0.0823016	0.412696	-0.0170889	0.892982	0.00950554	0.929955	0.0747182	0.432513
AKAP7	9465	0.111021	0.221994	0.136305	0.140067	-0.291098	0.000193218	-0.265814	0.000545462
AKAP8L	26993	0.0313657	0.346812	0.0659666	0.0241683	-0.0672421	0.0146155	-0.0326411	0.292007
AKAP8	10270	-0.0386277	0.27505	-0.103186	0.000637987	-0.00776673	0.839283	-0.0723253	0.016815
AKAP9	10142	0.0360725	0.381824	0.219245	9.30677e-12	-0.279897	4.45519e-19	-0.0967237	0.00362553
AKIP1	56672	0.177184	4.97773e-06	0.215882	3.33534e-08	-0.277477	2.05602e-13	-0.238779	1.30913e-10
AKIRIN1	79647	-0.00540516	0.888284	-0.0324334	0.264502	0.187719	3.42811e-16	0.160691	3.96603e-12
AKIRIN2	55122	0.050667	0.450648	-0.0694474	0.27223	0.0844291	0.133605	-0.0356853	0.590588
AKNAD1	254268	-0.858615	2.99512e-06	-0.536204	0.0085255	-0.616183	0.000583505	-0.293771	0.172729
AKNA	80709	0.0196743	0.780067	-0.0987085	0.0526726	0.479527	2.61115e-27	0.361144	6.7656e-16
AKR1A1	10327	0.0206433	0.681549	0.123638	0.00103533	-0.446678	3.5811e-39	-0.343684	7.47377e-24
AKR1B10	57016	0.171775	0.494415	0.0275475	0.935079	-0.397858	0.0559268	-0.542086	0.00657881
AKR1B15	441282	0.192777	0.52801	0.273719	0.362488	-0.577911	0.0178275	-0.496969	0.0430775
AKR1B1	231	-0.16289	2.85922e-05	-0.203391	9.67298e-08	-0.158351	2.61384e-05	-0.198852	1.00956e-07
AKR1C1	1645	-1.14497	1.91907e-56	-1.02942	1.28935e-56	0.597227	4.60422e-21	0.712776	8.80022e-22
AKR1C2	1646	-1.20196	1.63946e-11	-0.997606	6.26483e-10	0.631432	6.55638e-05	0.835784	3.82976e-06
AKR1C3	8644	-0.12048	0.00938354	0.0234058	0.699359	0.386782	1.99507e-21	0.530667	4.84168e-39
AKR1C4	1109	NA	NA	NA	NA	0.00901271	0.965474	0.0511204	0.814031
AKR1C6P	389932	NA	NA	NA	NA	0.0978987	0.607585	-0.0553066	0.800754
AKR1C8P	340811	-0.21363	0.534682	-0.418834	0.168788	0.250444	0.403479	0.0452402	0.902607
AKR1D1	6718	0.196677	0.54328	0.28256	0.372549	-0.871848	0.00042383	-0.785964	0.00151369
AKR1E2	83592	0.000163562	0.99872	-0.0273514	0.739102	0.338269	1.38059e-09	0.310754	2.98248e-08
AKR7A2P1	246182	0.20678	0.527407	-0.328594	0.281316	0.483026	0.0651685	-0.0523492	0.881062
AKR7A2	8574	0.0758279	0.127501	-0.0882241	0.0691578	0.112277	0.0109226	-0.0517748	0.302604
AKR7A3	22977	-0.128386	0.605355	0.196726	0.414441	-0.451424	0.0184276	-0.126312	0.591454
AKR7L	246181	0.210656	0.375254	-0.134786	0.616972	-0.0849162	0.727994	-0.430358	0.031437
AKT1S1	84335	0.0578634	0.152976	-0.0139948	0.797426	-0.373981	1.39011e-28	-0.445839	1.65803e-40
AKT1	207	0.056456	0.101123	-0.063238	0.0603796	0.375395	1.97594e-39	0.255701	7.43417e-19
AKT2	208	0.0765548	0.0110067	-0.0296901	0.404221	0.227625	2.07917e-17	0.12138	1.05513e-05
AKT3	10000	-0.00132166	0.972353	-0.0144354	0.65565	0.122916	3.89239e-08	0.109802	1.09615e-06
AKTIP	64400	0.116067	0.0120917	0.0988444	0.0282072	0.478603	1.25869e-32	0.461381	4.20795e-31
ALAD	210	0.455963	1.73101e-23	0.458769	5.04748e-23	-0.213185	8.59418e-06	-0.21038	4.72174e-06
ALAS1	211	0.0775284	0.00164548	0.199326	1.235e-17	-0.336617	1.03502e-49	-0.21482	1.73685e-21
ALAS2	212	NA	NA	NA	NA	0.145886	0.336456	0.0588947	0.747506
ALB	213	-0.142537	0.634179	-0.197373	0.491858	-0.0513553	0.856857	-0.106191	0.715401
ALCAM	214	0.276247	5.70337e-35	0.715785	1.6126e-231	-0.299382	3.54931e-41	0.140156	5.58223e-10
ALDH16A1	126133	0.292924	0.00083574	-0.0791245	0.473162	0.292991	0.000489917	-0.0790575	0.43939
ALDH18A1	5832	-0.133104	1.19044e-08	-0.123479	1.38804e-07	-0.0767375	0.00107721	-0.0671125	0.00524424
ALDH1A1	216	0.338261	0.271287	0.379712	0.203761	0.262753	0.367821	0.304204	0.295315
ALDH1A2	8854	0.343232	0.200949	0.827521	0.000225855	0.331903	0.18226	0.816192	0.000169388
ALDH1A3	220	0.085877	0.0238712	0.203882	6.52928e-08	-1.22796	1.8137e-276	-1.10996	4.97877e-234
ALDH1B1	219	-0.0849331	0.00709108	-0.102249	0.00113169	-0.248986	2.66401e-18	-0.266302	1.3721e-20
ALDH1L1-AS1	100874204	NA	NA	NA	NA	NA	NA	0.00364248	0.984074
ALDH1L1-AS2	100862662	0.0543189	0.893481	-0.0030104	0.995475	-0.561844	0.0362397	-0.619173	0.0206859
ALDH1L1	10840	0.462683	6.18417e-08	0.381323	6.12618e-05	-0.597054	1.97085e-11	-0.678414	3.35645e-16
ALDH1L2	160428	0.310351	0.162352	0.415317	0.0214931	1.02826	6.30763e-09	1.13323	1.77316e-11
ALDH2	217	0.103213	0.00752775	0.1974	1.00329e-08	0.541036	9.8494e-58	0.635223	7.42407e-81
ALDH3A1	218	-0.686975	0.00567103	-0.444412	0.0931986	-0.0317174	0.918353	0.210845	0.467903
ALDH3A2	224	-0.0210262	0.670858	0.069882	0.0826546	-0.186425	5.94771e-08	-0.0955169	0.00831369
ALDH3B1	221	0.360935	1.39412e-16	0.179833	5.02101e-05	0.393737	3.79088e-20	0.212635	6.10251e-07
ALDH3B2	222	NA	NA	NA	NA	NA	NA	-0.0301921	0.853698
ALDH4A1	8659	0.158866	0.00047053	-0.0247531	0.670628	0.763731	3.5234e-80	0.580112	1.26633e-47
ALDH5A1	7915	0.0135374	0.843309	-0.0833648	0.0817101	0.431699	1.58284e-25	0.334797	9.8172e-16
ALDH6A1	4329	0.0586692	0.155533	0.0436856	0.310988	0.233508	5.9812e-12	0.218524	1.16807e-10
ALDH7A1	501	0.0509143	0.147276	0.0718114	0.030789	-0.0191871	0.605626	0.00170995	0.971084
ALDH8A1	64577	-0.176562	0.488217	0.0681973	0.808089	0.382987	0.0540991	0.627747	0.00103294
ALDH9A1	223	-0.0296988	0.357949	-0.110535	2.35041e-05	0.0298696	0.305484	-0.0509666	0.0649531
ALDOA	226	0.0161975	0.686953	-0.149725	1.08125e-07	0.0905034	0.00142273	-0.0754187	0.00955839
ALDOB	229	NA	NA	NA	NA	NA	NA	NA	NA
ALDOC	230	-0.121135	0.19099	-0.249419	0.00127983	0.475178	6.99037e-11	0.346894	4.72553e-06
ALG10B	144245	0.078791	0.160995	0.23345	5.69661e-06	-0.467685	2.23707e-22	-0.313025	3.1413e-11
ALG10	84920	-0.100238	0.159693	-0.0757932	0.327762	-0.161846	0.00995235	-0.137401	0.0348215
ALG11	440138	-0.06688	0.278694	-0.0498421	0.456682	-0.119499	0.0234382	-0.102461	0.0606209
ALG12	79087	0.164271	0.000215089	-0.0135223	0.848113	-0.232318	6.57772e-08	-0.410112	7.62019e-23
ALG13	79868	-0.0222428	0.643617	0.01959	0.688247	0.208532	3.32844e-10	0.250365	3.23081e-14
ALG14	199857	0.0914328	0.101168	0.100916	0.0938905	-0.544588	9.00855e-29	-0.535105	6.02834e-29
ALG1L2	644974	0.221443	0.361454	0.180949	0.474712	0.0303286	0.908205	-0.0101655	0.972692
ALG1L9P	285407	-0.0398682	0.915589	0.374125	0.166525	0.100089	0.736722	0.514082	0.0343257
ALG1L	200810	NA	NA	NA	NA	0.0520134	0.817285	-0.219087	0.271202
ALG1	56052	-0.0402929	0.279733	-0.0891251	0.00619991	0.011708	0.76503	-0.0371241	0.297837
ALG2	85365	-0.163167	2.4907e-10	-0.143982	2.31218e-08	0.0388228	0.170949	0.0580079	0.0350333
ALG3	10195	-0.123112	0.00180114	-0.185971	1.3949e-06	-0.27887	1.71103e-14	-0.341729	7.68985e-21
ALG5	29880	-0.123149	0.000255718	-0.0850465	0.0176455	-0.134533	3.06768e-05	-0.096431	0.0041026
ALG6	29929	-0.107572	0.0149309	-0.0603625	0.243925	-0.49244	3.15393e-35	-0.445231	8.68684e-29
ALG8	79053	-0.129076	7.02477e-07	-0.0160356	0.660503	-0.00531416	0.875742	0.107727	2.54482e-05
ALG9	79796	-0.0132143	0.757986	0.0208766	0.603059	0.0619234	0.0427726	0.0960143	0.00107016
ALKBH1	8846	-0.0561663	0.232699	0.00818403	0.898644	-0.0788369	0.0574549	-0.0144865	0.789037
ALKBH2	121642	0.0555004	0.446406	0.239404	0.000165283	-0.812301	4.11648e-46	-0.628397	1.2206e-29
ALKBH3-AS1	100507300	NA	NA	NA	NA	-0.15699	0.576214	-0.0300291	0.930701
ALKBH3	221120	0.0035397	0.95359	0.0877735	0.0348812	-0.357521	1.16566e-23	-0.273287	1.93622e-14
ALKBH4	54784	0.139838	0.0137788	0.165757	0.00210453	0.188528	0.000321158	0.214447	2.45724e-05
ALKBH5	54890	0.0445795	0.172311	-0.0683651	0.0237925	0.223086	4.91452e-17	0.110142	6.36953e-05
ALKBH6	84964	0.0984656	0.0728986	0.0628839	0.291252	0.072142	0.180296	0.0365602	0.547801
ALKBH7	84266	0.417157	5.92152e-12	0.00331551	0.97656	0.177223	0.00527057	-0.236618	8.78129e-05
ALKBH8	91801	0.101256	0.0112008	0.192009	2.7306e-07	-0.115665	0.00219919	-0.024913	0.601276
ALK	238	NA	NA	NA	NA	-0.243229	0.253004	-0.0157401	0.956774
ALLC	55821	-0.0451189	0.905467	0.0869727	0.811161	-0.186312	0.51203	-0.05422	0.871764
ALMS1-IT1	100874291	-0.0883127	0.639719	0.132688	0.495651	-0.653543	3.04306e-06	-0.432542	0.00247715
ALMS1P1	200420	-0.125657	0.723516	-0.23051	0.48007	-0.0526189	0.871912	-0.157472	0.624262
ALMS1	7840	-0.0595918	0.0342176	-0.0937559	0.000411209	-0.0227036	0.45078	-0.0568677	0.0356823
ALOX12-AS1	100506713	-0.118837	0.338176	-0.0786986	0.550286	0.119702	0.278728	0.159841	0.145132
ALOX12B	242	0.545568	0.00856985	0.410788	0.0511842	0.334766	0.114018	0.199985	0.365822
ALOX12P2	245	NA	NA	0.277282	0.373983	0.53509	0.0332372	0.772749	0.00168184
ALOX12	239	NA	NA	NA	NA	-0.0598182	0.806671	0.297838	0.152201
ALOX15B	247	-0.24504	0.455056	0.194396	0.532825	1.20416	4.31569e-07	1.6436	3.57224e-12
ALOX15P1	100652883	NA	NA	NA	NA	0.0538872	0.862402	0.00291264	0.994523
ALOX15	246	NA	NA	NA	NA	0.116972	0.629609	-0.0911559	0.727
ALOX5AP	241	-0.509906	2.02212e-19	-0.689589	1.66473e-35	0.129138	0.0278252	-0.0505443	0.493329
ALOX5	240	0.314956	0.0235554	0.0567516	0.752524	0.450678	0.000365835	0.192474	0.160243
ALOXE3	59344	0.350505	0.00652333	0.798111	3.94428e-10	-0.808386	1.05042e-10	-0.36078	0.0033731
ALPI	248	NA	NA	NA	NA	NA	NA	0.0293572	0.834923
ALPK1	80216	0.125015	0.0494543	0.208517	0.000511949	-0.108791	0.0809816	-0.0252881	0.741268
ALPK2	115701	-0.213775	9.5136e-18	0.182865	1.6286e-12	-0.6746	7.80038e-166	-0.27796	2.93263e-29
ALPK3	57538	0.301322	0.163605	0.420884	0.0301122	0.338794	0.0855234	0.458356	0.0119379
ALPL	249	-0.0756569	0.839274	-0.0214279	0.960814	0.750601	0.0025247	0.80483	0.0011804
ALPPL2	251	NA	NA	NA	NA	0.0497438	0.82819	0.243392	0.226492
ALPP	250	-0.111359	0.475103	-0.0731199	0.625619	0.885052	3.21167e-16	0.923291	3.88291e-17
ALS2CL	259173	-0.154572	3.03372e-06	-0.38998	2.00146e-33	-0.429823	9.75237e-43	-0.665232	5.85595e-98
ALS2CR11	151254	0.113393	0.278778	0.236753	0.0110919	-0.120962	0.212717	0.00239788	0.986206
ALS2CR12	130540	0.319205	0.280276	0.240491	0.431473	0.432663	0.0944539	0.353948	0.184675
ALS2	57679	-0.00312491	0.940751	0.238512	1.36974e-20	-0.357158	5.7429e-46	-0.115522	6.91784e-06
ALX1	8092	NA	NA	-0.077409	0.838922	0.31715	0.236257	0.127942	0.686966
ALX3	257	NA	NA	NA	NA	NA	NA	NA	NA
ALX4	60529	-0.0178416	0.96623	-0.0399842	0.925933	0.805277	0.00192524	0.783134	0.00279998
ALYREF	10189	0.00729943	0.885928	-0.0488704	0.200934	0.0261564	0.492246	-0.0300134	0.441125
AMACR	23600	0.0288205	0.847105	0.0037041	0.981385	0.309895	0.00117446	0.284779	0.00309464
AMBN	258	NA	NA	-0.0531809	0.891947	0.336505	0.20261	0.236225	0.413267
AMBP	259	0.227737	0.503017	0.2159	0.491681	1.83634	3.1875e-14	1.8245	3.06113e-14
AMBRA1	55626	0.0366293	0.243707	0.0316047	0.332034	-0.0305727	0.302893	-0.0355972	0.230104
AMD1	262	-0.141536	2.26439e-08	-0.180626	4.55355e-13	-0.115695	3.32082e-06	-0.154785	3.97368e-10
AMDHD1	144193	0.447591	6.79006e-07	0.487555	1.94182e-08	0.159229	0.106114	0.199193	0.0253576
AMDHD2	51005	0.427251	2.17809e-13	0.0684633	0.367419	-0.0678637	0.322742	-0.426652	7.98339e-14
AMELX	265	NA	NA	NA	NA	NA	NA	NA	NA
AMELY	266	NA	NA	NA	NA	NA	NA	NA	NA
AMER1	139285	-0.325673	9.84452e-15	-0.413215	6.3075e-24	0.11619	0.00643994	0.0286485	0.610686
AMER2	219287	NA	NA	NA	NA	NA	NA	NA	NA
AMER3	205147	NA	NA	NA	NA	NA	NA	NA	NA
AMFR	267	-0.00746988	0.841697	-0.0237872	0.449852	0.0744592	0.00229963	0.0581418	0.0213376
AMHR2	269	NA	NA	-0.0320115	0.936155	-0.167397	0.558953	-0.0690685	0.834819
AMH	268	0.128606	0.318624	-0.00871117	0.961791	0.121736	0.304062	-0.0155816	0.917615
AMIGO1	57463	0.126774	0.022296	0.0693282	0.272744	-0.0679507	0.240318	-0.125397	0.0177203
AMIGO2	347902	-0.336424	4.65474e-29	-0.110832	0.000730431	-0.41033	2.39181e-43	-0.184738	1.56708e-09
AMIGO3	386724	0.281759	3.96172e-06	-0.0730493	0.325662	0.282116	1.86018e-06	-0.0726928	0.295421
AMMECR1L	83607	-0.156684	3.75122e-07	-0.0819813	0.01228	0.083954	0.00671316	0.158656	1.16166e-07
AMMECR1	9949	0.176467	1.94089e-05	0.0590676	0.227848	0.0213169	0.675984	-0.0960828	0.0229953
AMN1	196394	0.206126	0.00429613	0.484547	1.72799e-15	0.491966	2.05334e-14	0.770387	7.27856e-37
AMN	81693	0.663982	0.000604177	0.164947	0.447332	1.17242	2.63038e-11	0.673388	8.22669e-05
AMOTL1	154810	-0.114225	6.39694e-06	-0.21524	5.53909e-19	0.0341086	0.217743	-0.0669068	0.00941806
AMOTL2	51421	-0.11349	5.94249e-05	-0.0632548	0.0397741	-0.179455	1.81177e-11	-0.12922	2.07403e-06
AMOT	154796	-0.163411	0.623173	-0.118379	0.719409	0.887898	0.000124237	0.93293	6.63324e-05
AMPD1	270	0.044015	0.914623	-0.225123	0.512043	-0.581216	0.0298131	-0.850354	0.0010488
AMPD2	271	-0.0838284	0.0152871	-0.152095	1.72742e-06	0.261657	7.80853e-18	0.19339	4.07058e-10
AMPD3	272	-0.32985	6.89782e-27	-0.464485	9.20718e-52	-0.0465269	0.177761	-0.181162	1.28451e-08
AMPH	273	NA	NA	NA	NA	0.00666524	0.971335	0.264528	0.0858355
AMTN	401138	-0.445023	0.128527	-0.111381	0.768448	-0.109501	0.736399	0.224141	0.469535
AMT	275	0.14018	0.133312	0.30562	0.000108943	0.246744	0.0022808	0.412183	5.07845e-08
AMY1A	276	NA	NA	NA	NA	NA	NA	NA	NA
AMY1A	276	NA	NA	NA	NA	NA	NA	NA	NA
AMY1A	276	NA	NA	NA	NA	NA	NA	NA	NA
AMY1B	277	NA	NA	NA	NA	NA	NA	NA	NA
AMY1B	277	NA	NA	NA	NA	NA	NA	NA	NA
AMY1B	277	NA	NA	NA	NA	NA	NA	NA	NA
AMY1C	278	NA	NA	NA	NA	NA	NA	NA	NA
AMY1C	278	NA	NA	NA	NA	NA	NA	NA	NA
AMY1C	278	NA	NA	NA	NA	NA	NA	NA	NA
AMY2A	279	NA	NA	NA	NA	-0.224717	0.120853	-0.00090732	0.997219
AMY2B	280	0.0797789	0.580079	0.0694899	0.634212	0.209759	0.0608454	0.19947	0.0771866
AMZ1	155185	-0.205354	0.45204	0.0950666	0.722938	1.0613	3.24815e-08	1.36172	1.60025e-12
AMZ2P1	201283	0.15163	0.157327	0.349293	0.00115927	-0.950959	1.85048e-23	-0.753296	1.88533e-16
AMZ2	51321	0.080697	0.00942432	0.187841	6.43069e-10	-0.750102	4.02791e-153	-0.642958	1.01471e-116
ANAPC10	10393	-0.0104376	0.862282	-0.0184886	0.743222	0.0535959	0.210878	0.045545	0.312835
ANAPC11	51529	0.231705	3.13148e-11	-0.00148677	0.980869	-0.0185377	0.677599	-0.251729	1.43652e-13
ANAPC13	25847	0.0131116	0.771423	0.0321356	0.43092	-0.286646	7.54886e-22	-0.267622	1.91334e-19
ANAPC15	25906	0.14732	7.54011e-05	0.0445262	0.311872	0.260553	6.86388e-14	0.157759	7.4384e-06
ANAPC16	119504	0.0236931	0.597717	0.0711734	0.0517915	0.039526	0.286636	0.0870064	0.00995948
ANAPC1P1	100286979	-0.0952898	0.716826	-0.0092808	0.977939	-0.390463	0.046399	-0.304454	0.140673
ANAPC1	64682	-0.150042	8.1905e-12	-0.151422	3.62645e-12	0.0215112	0.402928	0.020131	0.461392
ANAPC2	29882	0.160331	0.000502578	-0.0327605	0.58873	0.275911	1.20738e-10	0.0828189	0.0824586
ANAPC4	29945	-0.070617	0.0311601	-0.0589	0.0842078	-0.0491435	0.129251	-0.0374265	0.281782
ANAPC5	51433	-0.0414643	0.252241	-0.0159968	0.714178	-0.167249	9.34242e-09	-0.141782	1.48593e-06
ANAPC7	51434	-0.0806872	0.0047974	-0.115792	2.37265e-05	0.0142985	0.67053	-0.0208059	0.540478
ANGEL1	23357	-0.140749	0.00990018	0.0248498	0.733598	0.0813038	0.13673	0.246902	6.16066e-07
ANGEL2	90806	-0.0895659	0.011147	-0.0427205	0.293225	-0.0971472	0.00354134	-0.0503018	0.173047
ANGPT1	284	1.00441	7.94227e-53	1.35976	7.21607e-101	0.0600034	0.495161	0.415352	3.62007e-12
ANGPT2	285	0.30844	0.331659	1.25893	7.3552e-07	-0.0978457	0.76705	0.852642	0.000766891
ANGPT4	51378	0.125076	0.729126	0.189529	0.588752	-0.499949	0.0623948	-0.435496	0.114577
ANGPTL1	9068	0.233794	0.47957	-0.00216959	0.996665	0.204415	0.497638	-0.0315489	0.933474
ANGPTL2	23452	-0.553166	8.84611e-31	-0.539238	3.03598e-38	0.995663	9.91173e-121	1.00959	1.99377e-107
ANGPTL3	27329	0.0844251	0.829117	0.20209	0.561374	0.197193	0.518594	0.314858	0.290357
ANGPTL4	51129	-0.923533	1.62069e-43	-0.541294	1.96045e-15	-0.279336	2.0403e-05	0.102903	0.215382
ANGPTL5	253935	NA	NA	-0.0353423	0.932532	0.325458	0.236518	0.191167	0.538558
ANGPTL6	83854	0.171133	0.558234	0.232958	0.419481	-0.386443	0.108022	-0.324618	0.186951
ANGPTL7	10218	NA	NA	NA	NA	0.0458605	0.825272	-0.245818	0.175878
ANGPTL8	55908	NA	NA	0.0847807	0.822881	-0.13029	0.67039	-0.176094	0.576206
ANG	283	0.293135	0.117614	-0.312248	0.102405	0.127931	0.516917	-0.477452	0.00449947
ANHX	647589	NA	NA	NA	NA	-0.131306	0.399978	-0.00592844	0.977295
ANK1	286	-0.569277	1.93468e-37	-0.68088	1.29744e-56	0.254376	2.51571e-09	0.142773	0.00319594
ANK2	287	0.0428525	0.336322	0.0229257	0.668724	-0.58087	3.19363e-62	-0.600797	2.11672e-67
ANK3	288	0.386683	8.25323e-12	0.564763	2.61519e-26	0.236725	3.5951e-05	0.414805	3.23879e-15
ANKAR	150709	0.111394	0.279072	0.178552	0.0693467	-0.259262	0.00317332	-0.192105	0.0306096
ANKDD1A	348094	0.0482479	0.827124	0.00192284	0.994063	0.824217	5.52203e-10	0.777892	4.5861e-09
ANKDD1B	728780	-0.104527	0.749975	0.177451	0.563243	-0.21338	0.418326	0.0685984	0.827395
ANKEF1	63926	0.0397317	0.426105	0.0269516	0.624307	-0.0901784	0.0271523	-0.102959	0.0103362
ANKFN1	162282	0.338108	4.34097e-05	0.362457	4.59916e-06	0.240928	0.00353313	0.265276	0.00068588
ANKFY1	51479	-0.0647577	0.0336687	-0.0942445	0.00113168	0.0234576	0.47452	-0.00602924	0.878329
ANKHD1-EIF4EBP3	404734	-0.232212	0.306967	0.194864	0.411063	-0.237003	0.25214	0.190073	0.389734
ANKHD1	54882	0.0202319	0.903216	0.0861961	0.551515	-0.167145	0.150862	-0.101181	0.427689
ANKH	56172	-0.122393	0.000824624	-0.138193	0.000123544	0.00431834	0.928465	-0.011482	0.815327
ANKIB1	54467	-0.0676589	0.0109133	-0.092269	0.000267134	0.195444	1.29318e-16	0.170833	7.54861e-13
ANKK1	255239	0.464387	0.112336	-0.102083	0.793084	-0.0406248	0.906271	-0.607095	0.0227596
ANKLE1	126549	-0.098753	0.485657	0.0918602	0.542792	-0.338797	0.00236442	-0.148184	0.237939
ANKLE2	23141	-0.140169	4.90334e-11	-0.0663142	0.00364299	-0.0213898	0.390514	0.0524652	0.0198165
ANKMY1	51281	0.123094	0.0297703	0.0561677	0.410157	-0.179416	0.000701829	-0.246342	1.40491e-06
ANKMY2	57037	0.0116306	0.835104	0.119666	0.0029988	-0.434917	3.85316e-34	-0.326881	2.21877e-20
ANKRA2	57763	0.0959878	0.106709	0.154497	0.00484553	0.0162203	0.812973	0.0747291	0.195504
ANKRD10	55608	-0.0313094	0.552589	-0.00815373	0.898391	0.157388	4.78035e-05	0.180543	2.77352e-06
ANKRD11	29123	-0.0067573	0.915778	-0.0190359	0.745204	-0.0349217	0.456815	-0.0472004	0.310842
ANKRD12	23253	-0.0665307	0.0119921	-0.115972	3.47591e-06	-0.0760385	0.00222143	-0.12548	2.21239e-07
ANKRD13A	88455	-0.0300643	0.270494	0.0878805	0.00012894	-0.0356259	0.144372	0.0823189	0.000228692
ANKRD13B	124930	-0.335697	2.2245e-08	-0.413185	9.17999e-14	0.444966	4.55364e-16	0.367478	2.41285e-10
ANKRD13C	81573	0.127794	2.39884e-05	0.0981207	0.00172924	-0.133838	4.94553e-06	-0.163511	1.57865e-08
ANKRD13D	338692	0.180216	1.04647e-05	0.0708404	0.122863	0.290003	5.93691e-14	0.180628	3.99248e-06
ANKRD16	54522	-0.0288073	0.736884	-0.11526	0.0981278	-0.156824	0.0104923	-0.243277	4.54397e-05
ANKRD17	26057	-0.0477553	0.0284709	-0.0392726	0.0837732	-0.0558562	0.00589712	-0.0473735	0.0230635
ANKRD18A	253650	-0.112015	0.0950999	-0.0383876	0.65653	-0.34143	4.09658e-09	-0.267802	6.04101e-06
ANKRD18B	441459	-0.0371364	0.855269	0.200893	0.229269	-0.577736	1.68877e-05	-0.339706	0.0145086
ANKRD18DP	348840	0.072933	0.853863	0.276931	0.392694	-0.368548	0.188657	-0.164551	0.619337
ANKRD19P	138649	NA	NA	NA	NA	0.0731162	0.677186	-0.0376745	0.84648
ANKRD1	27063	0.157825	4.22123e-09	-0.0509534	0.100647	-0.0916959	0.000698896	-0.300474	1.81932e-31
ANKRD20A11P	391267	NA	NA	NA	NA	NA	NA	0.0890812	0.54341
ANKRD20A12P	100874392	-0.156511	0.652718	0.254949	0.423797	-0.0509907	0.876624	0.36047	0.197776
ANKRD20A19P	400110	0.107587	0.776069	0.489714	0.0976664	0.709966	0.00659663	1.09209	1.76701e-05
ANKRD20A1	84210	NA	NA	NA	NA	NA	NA	NA	NA
ANKRD20A2	441430	NA	NA	NA	NA	NA	NA	NA	NA
ANKRD20A2	441430	NA	NA	NA	NA	NA	NA	NA	NA
ANKRD20A3	441425	NA	NA	NA	NA	NA	NA	0.168051	0.26263
ANKRD20A3	441425	NA	NA	NA	NA	NA	NA	NA	NA
ANKRD20A3	441425	NA	NA	NA	NA	NA	NA	NA	NA
ANKRD20A4	728747	-0.157336	0.613954	-0.0535291	0.883905	-0.0448553	0.880577	0.0589511	0.853162
ANKRD20A5P	440482	0.628065	1.03253e-17	0.697433	1.78542e-20	-0.295458	0.000186084	-0.22609	0.00241274
ANKRD20A8P	729171	0.177903	0.615586	-0.00408921	0.993516	0.399812	0.155374	0.21782	0.494716
ANKRD20A9P	284232	-0.131175	0.718322	0.227245	0.499831	-0.103907	0.749218	0.254514	0.405397
ANKRD22	118932	-0.724945	0.00316312	-0.444433	0.109641	-0.807734	0.000532107	-0.527222	0.037914
ANKRD23	200539	0.311761	0.000697204	0.257376	0.00735649	-0.0778573	0.470939	-0.132242	0.174207
ANKRD24	170961	-0.130185	0.396961	-0.0296343	0.882264	-0.226431	0.0814742	-0.12588	0.391452
ANKRD26P1	124149	-0.226311	0.424527	0.131838	0.673017	-0.0773027	0.785893	0.280846	0.269566
ANKRD26P3	100101938	NA	NA	NA	NA	NA	NA	-0.223929	0.100634
ANKRD26	22852	0.0317177	0.508461	0.0538244	0.21799	-0.0382996	0.36108	-0.0161929	0.741068
ANKRD27	84079	-0.0704	0.0162129	-0.175244	3.13389e-11	0.176288	1.08294e-11	0.071444	0.0104928
ANKRD28	23243	-0.256135	2.52487e-24	-0.376007	3.05582e-50	-0.367469	1.01526e-49	-0.487341	1.11892e-84
ANKRD29	147463	-0.213306	0.000127091	-0.140045	0.0215555	-0.316405	2.24709e-09	-0.243144	8.72485e-06
ANKRD2	26287	0.0670402	0.840587	0.226471	0.34743	1.07401	9.34329e-08	1.23344	4.342e-10
ANKRD30A	91074	0.0795071	0.841733	-0.0736582	0.858195	-0.135389	0.675086	-0.288554	0.344026
ANKRD30BL	554226	NA	NA	NA	NA	NA	NA	-0.0553038	0.709108
ANKRD30BP2	149992	NA	NA	0.177194	0.590304	-0.127831	0.667289	0.283129	0.309767
ANKRD30BP3	338579	NA	NA	NA	NA	0.179158	0.516343	0.154128	0.605833
ANKRD30B	374860	0.275734	0.00253998	0.677144	4.40177e-13	-0.880312	2.42088e-22	-0.478902	2.02667e-08
ANKRD31	256006	0.261659	0.117567	0.748161	1.18084e-06	-0.585798	0.00014029	-0.0992957	0.589387
ANKRD33B	651746	-0.335421	6.17358e-19	-0.0828778	0.0763575	-0.765132	5.9614e-92	-0.51259	8.27349e-41
ANKRD33	341405	NA	NA	NA	NA	NA	NA	NA	NA
ANKRD34A	284615	0.289503	0.00403448	0.394293	1.15571e-06	0.990322	1.5871e-30	1.09511	4.30797e-41
ANKRD34B	340120	0.430403	0.149991	0.711797	0.010233	-0.806606	0.00188536	-0.525211	0.0551658
ANKRD34C-AS1	729911	NA	NA	NA	NA	NA	NA	NA	NA
ANKRD34C	390616	NA	NA	NA	NA	0.240063	0.327294	0.344482	0.156824
ANKRD35	148741	0.204733	0.552589	0.191036	0.588462	0.129815	0.687754	0.116117	0.736742
ANKRD36BP1	84832	NA	NA	NA	NA	-0.0845428	0.724081	-0.249631	0.243839
ANKRD36BP2	645784	NA	NA	NA	NA	-0.0566708	0.807982	-0.0665952	0.789264
ANKRD36B	57730	-0.120444	0.00539139	-0.0389554	0.47363	-0.182779	5.61497e-06	-0.101291	0.0180764
ANKRD36C	400986	-0.101473	0.0184187	-5.65355e-05	0.999251	-0.380935	3.15808e-23	-0.279518	5.6757e-13
ANKRD36	375248	-0.115912	0.0145054	-0.0438931	0.450209	-0.289293	1.24289e-11	-0.217274	5.78733e-07
ANKRD37	353322	-0.3125	0.000331226	-0.333195	5.56363e-05	0.324102	5.35188e-05	0.303406	0.000310721
ANKRD39	51239	0.269212	2.6914e-05	0.0815918	0.291499	0.0901675	0.200888	-0.0974528	0.157742
ANKRD40	91369	-0.00209207	0.959053	0.0454877	0.102981	0.0854299	0.000459355	0.13301	2.09946e-08
ANKRD42	338699	-0.0873994	0.0309418	-0.082541	0.0574215	-0.407342	1.0626e-29	-0.402484	9.94526e-29
ANKRD44-IT1	101927547	0.560499	0.0385577	0.326166	0.287923	-0.254933	0.377692	-0.489266	0.0622903
ANKRD44	91526	0.597258	4.01412e-38	0.506104	2.69496e-25	-0.321704	8.43424e-11	-0.412858	1.49057e-19
ANKRD45	339416	0.259277	0.410009	0.0484309	0.905211	-0.039177	0.9066	-0.250023	0.396946
ANKRD46	157567	-0.144208	0.00136582	-0.076597	0.151011	-0.45476	3.26373e-27	-0.387149	1.0701e-19
ANKRD49	54851	-0.0503198	0.274582	0.0460051	0.332681	-0.115675	0.00256688	-0.0193497	0.699429
ANKRD50	57182	0.158753	1.34178e-07	0.198375	1.3545e-11	0.155106	1.19873e-07	0.194728	1.55457e-11
ANKRD52	283373	0.102024	0.00152887	0.085583	0.00866029	0.163678	4.18286e-08	0.147236	8.271e-07
ANKRD53	79998	0.266461	0.352438	0.024167	0.950619	0.236123	0.371926	-0.00617029	0.986602
ANKRD54	129138	0.059404	0.312897	0.00472129	0.955289	-0.31081	3.77518e-11	-0.365492	3.72327e-15
ANKRD55	79722	NA	NA	0.189434	0.551672	-0.703056	0.00355587	-0.319136	0.245654
ANKRD60	140731	0.0580974	0.880383	0.126957	0.727278	-0.47471	0.0708492	-0.40585	0.135204
ANKRD61	100310846	-0.399517	0.156066	-0.0508008	0.898391	-0.333343	0.212111	0.0153739	0.967369
ANKRD62P1-PARP4P3	23783	NA	NA	NA	NA	NA	NA	-0.0317595	0.845696
ANKRD62	342850	-0.170695	0.631691	0.247371	0.463867	0.290086	0.323581	0.708151	0.00750022
ANKRD63	100131244	-0.27295	0.319514	0.0449015	0.901157	-0.186233	0.47735	0.131619	0.649822
ANKRD65	441869	0.232776	0.360724	0.428293	0.0281669	1.25591	1.89115e-11	1.45143	1.0282e-15
ANKRD66	100287718	NA	NA	NA	NA	0.0383333	0.820726	-0.00653916	0.974223
ANKRD6	22881	-0.00322369	0.965374	-0.109229	0.0153937	0.836472	4.22659e-92	0.730466	6.58567e-70
ANKRD7	56311	0.21488	0.338053	0.310971	0.150792	-0.283474	0.162565	-0.187383	0.381637
ANKRD9	122416	0.152803	0.0268587	0.110497	0.11744	0.334864	3.98121e-08	0.292558	1.33512e-06
ANKS1A	23294	0.0400848	0.285563	0.0614898	0.084568	-0.202531	1.70119e-11	-0.181126	1.51677e-09
ANKS1B	56899	0.139449	0.662541	0.385625	0.154386	-0.295642	0.255321	-0.0494661	0.877535
ANKS3	124401	0.0641288	0.303799	-0.025485	0.735434	-0.125956	0.017141	-0.21557	1.88521e-05
ANKS4B	257629	0.376928	0.21328	-0.164476	0.652395	-0.886495	0.000550622	-1.4279	1.05295e-08
ANKS6	203286	-0.231601	7.87394e-11	-0.492186	1.92006e-46	0.102476	0.00445797	-0.158109	1.22529e-05
ANKUB1	389161	NA	NA	NA	NA	-0.122685	0.496011	-0.0757747	0.709413
ANKZF1	55139	-0.152526	8.18595e-07	-0.22528	1.14524e-14	0.309565	4.01679e-27	0.236811	7.5483e-16
ANLN	54443	-0.0646399	0.0160229	-0.0420583	0.148098	-0.0537722	0.0384645	-0.0311906	0.279098
ANO1-AS2	100009613	NA	NA	NA	NA	NA	NA	NA	NA
ANO10	55129	-0.146163	5.68427e-08	-0.0706256	0.0169921	-0.172085	4.16605e-11	-0.0965479	0.000396571
ANO1	55107	-0.187625	0.57265	-0.108211	0.77567	-0.764905	0.00241536	-0.685491	0.00789239
ANO2	57101	-0.104826	0.770464	-0.169033	0.636419	-0.912622	0.000228539	-0.976829	8.66285e-05
ANO3	63982	NA	NA	NA	NA	-0.224354	0.24546	0.154979	0.468434
ANO4	121601	-0.0658506	0.867173	0.622193	0.0226079	-0.564462	0.0295354	0.123582	0.714438
ANO5	203859	-0.119994	0.748494	-0.155788	0.664302	0.669306	0.0102545	0.633512	0.0169818
ANO6	196527	0.340421	1.9051e-50	0.418403	3.87205e-76	-0.0279661	0.306765	0.0500164	0.0468098
ANO7	50636	-0.0435352	0.833287	0.00802414	0.972592	0.320029	0.0184621	0.371588	0.0058237
ANO8	57719	0.403901	1.05432e-10	0.166145	0.0152494	0.106259	0.12507	-0.131497	0.0474499
ANO9	338440	0.159316	0.0757747	0.0877163	0.32935	0.948987	6.91043e-39	0.877387	2.37356e-34
ANOS1	3730	-0.282336	1.97427e-16	-0.47328	2.02206e-44	-0.185858	5.56301e-08	-0.376802	1.06941e-28
ANP32A-IT1	80035	0.0996241	0.629343	0.112718	0.577364	0.0770253	0.681374	0.0901191	0.638166
ANP32AP1	723972	NA	NA	NA	NA	0.049206	0.791476	-0.0386335	0.848009
ANP32A	8125	-0.0967688	0.000593907	-0.130815	1.37885e-06	0.0980114	0.000259969	0.0639648	0.0241569
ANP32B	10541	-0.0883824	0.0664779	-0.138352	0.00244442	-0.18201	1.79128e-05	-0.23198	3.76226e-08
ANP32C	23520	NA	NA	NA	NA	0.15855	0.5507	-0.478851	0.0411845
ANP32D	23519	NA	NA	NA	NA	NA	NA	NA	NA
ANP32E	81611	0.00425883	0.936306	-0.0160653	0.746761	-0.604441	2.84246e-81	-0.624765	5.41318e-87
ANPEP	290	0.0773771	0.843221	0.0524211	0.898928	-0.155732	0.617695	-0.180688	0.577535
ANTXR1	84168	-0.137388	6.60673e-05	-0.00691671	0.898708	0.049864	0.174076	0.180335	3.51928e-08
ANTXR2	118429	0.0737356	0.00355317	-0.0800527	0.00115114	0.548071	4.59767e-132	0.394283	7.02132e-69
ANTXRLP1	100996567	NA	NA	NA	NA	NA	NA	NA	NA
ANTXRL	195977	0.0277151	0.944729	0.092622	0.810524	0.387667	0.155072	0.452574	0.09683
ANXA10	11199	0.110984	0.0916203	-0.316488	3.83548e-08	0.214914	0.000172947	-0.212558	0.000251671
ANXA11	311	0.037138	0.194939	0.0218838	0.490882	0.0610837	0.0138875	0.0458296	0.0777543
ANXA13	312	NA	NA	-0.108988	0.75479	-0.331706	0.211034	-0.272729	0.329737
ANXA1	301	0.4825	2.24419e-119	0.792699	0	-0.276615	1.00719e-39	0.033584	0.17022
ANXA2P1	303	0.171986	0.616805	-0.246682	0.44934	0.121007	0.701447	-0.297661	0.308796
ANXA2P2	304	0.192815	0.035411	-0.0104644	0.940116	0.308883	0.000180608	0.105604	0.266422
ANXA2P3	305	0.0921901	0.810825	0.179619	0.612009	0.0181108	0.957737	0.10554	0.762183
ANXA2R	389289	0.272088	0.180632	0.0400735	0.886698	0.0500126	0.827773	-0.182002	0.370929
ANXA2	302	0.184703	2.83328e-15	0.187712	7.0824e-16	0.145878	2.92047e-10	0.148888	1.314e-10
ANXA3	306	-0.105017	0.000201231	-0.0837695	0.0040442	-0.111748	3.68242e-05	-0.0905011	0.00109703
ANXA4	307	0.0540924	0.177876	0.0233589	0.633207	-0.215295	1.23599e-10	-0.246028	1.06379e-13
ANXA5	308	-0.101381	2.91087e-05	-0.158104	1.31731e-11	-0.00914169	0.764765	-0.0658646	0.00701806
ANXA6	309	-0.097252	0.000121123	-0.115066	2.51575e-06	0.771096	1.5032e-246	0.753282	2.25717e-234
ANXA7	310	-0.0426662	0.136587	-0.0242171	0.454054	-0.136229	1.50892e-08	-0.11778	1.2824e-06
ANXA8L1	728113	-0.0437545	0.674994	-0.0276442	0.807392	-0.0494638	0.583274	-0.0333535	0.738684
ANXA8	653145	-0.089529	0.617402	-0.00840426	0.972586	-0.294096	0.0331789	-0.212971	0.147095
ANXA8	653145	-0.0808927	0.612646	-0.163649	0.253167	-0.0590811	0.685858	-0.141838	0.302314
ANXA9	8416	0.0494815	0.867997	-0.0686259	0.803807	0.574334	0.00225852	0.456227	0.0185026
AOAH-IT1	100874264	NA	NA	NA	NA	0.0420245	0.878878	0.244825	0.317224
AOAH	313	0.890119	3.96346e-09	0.337958	0.0315886	0.669361	1.0437e-05	0.1172	0.498857
AOC1	26	NA	NA	NA	NA	NA	NA	0.175121	0.187948
AOC2	314	-0.0791777	0.516379	-0.161671	0.150815	-0.350585	0.000165808	-0.433078	3.24289e-06
AOC3	8639	-0.125194	0.51735	-0.0268182	0.91505	-0.407903	0.00725191	-0.309526	0.0518027
AOC4P	90586	NA	NA	NA	NA	-0.0451756	0.846894	-0.0142536	0.957709
AOX1	316	-0.538412	3.64842e-77	-0.558698	3.82616e-74	-0.950803	1.60332e-233	-0.971089	6.93918e-229
AOX2P	344454	NA	NA	NA	NA	NA	NA	NA	NA
AOX3P-AOX2P	107161151	NA	NA	NA	NA	-0.246307	0.350092	-0.333955	0.198628
AP1AR	55435	-0.13698	5.48579e-05	-0.132956	0.000262452	-0.724139	1.30157e-111	-0.720114	6.86236e-109
AP1B1P1	23782	NA	NA	NA	NA	0.116242	0.520503	-0.177321	0.321356
AP1B1	162	0.115717	5.86455e-05	-0.0219311	0.56752	0.0380742	0.225114	-0.0995735	0.000412007
AP1G1	164	0.0289812	0.313805	0.0664241	0.00789161	-0.0636568	0.00763265	-0.0262139	0.33961
AP1G2	8906	0.0624292	0.151176	0.0686065	0.0978361	0.663771	4.56155e-81	0.669948	4.76376e-83
AP1M1	8907	0.0740508	0.0162223	-0.092792	0.00195111	0.0718204	0.0143217	-0.0950224	0.000939902
AP1M2	10053	0.208669	1.65057e-05	0.419536	4.69615e-17	-0.919264	1.76639e-82	-0.708397	2.84322e-53
AP1S1	1174	-0.0489986	0.24645	-0.164135	2.80339e-06	0.217383	1.08279e-10	0.102247	0.00414917
AP1S2	8905	-0.301019	1.78205e-25	-0.439628	2.05152e-54	0.148275	2.69719e-07	0.00966521	0.817723
AP1S3	130340	0.890598	1.31122e-115	1.01661	9.61558e-138	-0.534588	1.71876e-37	-0.408576	2.3715e-26
AP2A1	160	0.218114	7.83414e-11	-0.0573046	0.144498	0.403912	3.6559e-36	0.128493	0.000130798
AP2A2	161	0.185562	1.83814e-10	0.071224	0.0221333	0.518811	3.094e-79	0.404472	1.64529e-49
AP2B1	163	-0.0998811	5.27909e-05	-0.20576	2.25143e-18	-0.160358	6.25566e-12	-0.266237	1.10327e-30
AP2M1	1173	0.00744051	0.868708	-0.0444253	0.194774	0.359334	2.41308e-39	0.307468	4.79288e-29
AP2S1	1175	0.107066	0.00421622	-0.00839457	0.883311	0.0167635	0.707777	-0.0986973	0.00640228
AP3B1	8546	-0.0712382	0.0215437	0.0120695	0.77829	-0.108353	0.000132407	-0.0250453	0.475554
AP3B2	8120	0.0421193	0.910285	-0.120303	0.726043	-0.0180867	0.954883	-0.18051	0.540653
AP3D1	8943	0.105756	0.000950388	-0.0560504	0.11202	0.206706	2.67192e-12	0.044899	0.193228
AP3M1	26985	-0.00660858	0.879164	0.00342917	0.942194	-0.133138	8.29107e-07	-0.1231	5.90301e-06
AP3M2	10947	-0.228591	1.30051e-14	-0.300816	1.83888e-23	-0.298366	9.89632e-25	-0.370591	6.47464e-36
AP3S1	1176	-0.0108743	0.819209	-0.0119506	0.800364	0.0587166	0.076479	0.0576403	0.0874586
AP3S2	10239	0.012328	0.933791	0.102503	0.364762	0.116017	0.257193	0.206192	0.0294926
AP4B1-AS1	100287722	-0.410267	0.166891	-0.0264084	0.951791	-0.550094	0.0382221	-0.166235	0.614244
AP4B1	10717	0.138222	2.90999e-06	0.0862575	0.00606114	-0.0668133	0.0299527	-0.118778	3.959e-05
AP4E1	23431	0.0671674	0.0567443	0.153711	1.39161e-06	-0.0742765	0.0244189	0.0122673	0.776705
AP4M1	9179	0.00051237	0.993037	-0.00062465	0.992821	-0.0284116	0.496228	-0.0295486	0.493636
AP4S1	11154	0.0666372	0.348948	0.00441573	0.962141	0.57786	3.99507e-28	0.515639	6.65808e-23
AP5B1	91056	0.181082	1.13443e-07	0.0677917	0.0786994	0.0826811	0.0196461	-0.030609	0.458366
AP5M1	55745	-0.0529975	0.117567	0.0505025	0.142031	-0.0666761	0.0298088	0.036824	0.280662
AP5S1	55317	0.19509	1.34857e-06	0.114998	0.00804737	-0.0975657	0.0201664	-0.177657	6.34438e-06
AP5Z1	9907	0.312376	4.28386e-05	0.0277928	0.80819	-0.00402157	0.967503	-0.288605	0.000104016
APAF1	317	-0.0988996	0.00579103	-0.128932	0.000266229	-0.187638	1.20197e-08	-0.21767	4.40103e-11
APBA1	320	0.704781	2.59913e-15	0.582301	4.24665e-12	0.517104	8.06778e-09	0.394624	1.94319e-06
APBA2	321	-0.0770803	0.112921	-0.349195	7.42723e-17	-0.0461574	0.341363	-0.318272	1.82101e-14
APBA3	9546	0.309443	5.27056e-11	0.102222	0.0565524	0.0559444	0.306067	-0.151277	0.00160747
APBB1IP	54518	-0.509951	1.69669e-28	-0.64247	1.19661e-39	-0.485755	1.88362e-26	-0.618274	4.00321e-37
APBB1	322	0.237932	5.22353e-13	0.0822559	0.0135832	1.12876	8.46935e-299	0.973085	4.53644e-229
APBB2	323	-0.220023	2.1297e-22	-0.409626	2.17159e-74	-0.168761	5.63061e-14	-0.358364	2.75529e-57
APBB3	10307	0.130934	0.0259121	0.319606	8.92194e-09	-0.493149	2.13931e-20	-0.304478	7.80029e-09
APC2	10297	0.573896	0.00146056	0.1503	0.48104	0.736517	1.21356e-05	0.312921	0.0753368
APCDD1L-AS1	149773	-0.198225	0.0027654	0.00233604	0.982286	0.0513074	0.484571	0.251868	4.80431e-05
APCDD1L	164284	-0.340495	3.2783e-17	-0.158325	6.61039e-05	0.628205	9.49806e-63	0.810375	5.62525e-99
APCDD1	147495	NA	NA	NA	NA	NA	NA	NA	NA
APCS	325	NA	NA	NA	NA	NA	NA	0.0991988	0.484307
APC	324	0.154534	2.33524e-10	0.215328	1.49425e-18	-0.309777	3.41946e-38	-0.248984	4.37687e-26
APEH	327	0.0136979	0.715023	0.0398757	0.201743	0.00455853	0.896203	0.0307364	0.315478
APELA	100506013	NA	NA	NA	NA	0.228724	0.266992	0.0765488	0.759984
APEX1	328	-0.116992	0.002127	-0.185524	3.5525e-07	-0.15422	1.56326e-05	-0.222751	2.70158e-10
APEX2	27301	-0.056554	0.143904	-0.0135296	0.788369	-0.00872592	0.842686	0.0342985	0.389582
APH1A	51107	-0.0116336	0.818407	-0.0989418	0.00561637	-0.364358	2.17373e-30	-0.451667	5.49142e-46
APH1B	83464	0.162843	0.000887465	0.280812	7.02682e-10	0.0899192	0.0737183	0.207889	4.0059e-06
API5	8539	-0.0926096	0.00073018	-0.0911393	0.000868057	0.0639707	0.0183343	0.065441	0.0168504
APIP	51074	-0.0156637	0.764012	0.0326952	0.502157	-0.489966	3.1236e-46	-0.441607	4.40218e-38
APITD1-CORT	100526739	-0.174003	0.614612	0.430599	0.144153	-0.165384	0.589533	0.439218	0.111964
APITD1	378708	0.0229053	0.883432	0.102671	0.408302	0.0654995	0.583527	0.145266	0.182584
APLF	200558	-0.00468395	0.950056	0.0772992	0.135107	0.223105	4.88225e-07	0.305088	2.41855e-12
APLNR	187	NA	NA	NA	NA	-0.168616	0.321147	0.142098	0.426379
APLN	8862	0.0916234	0.445098	-0.13113	0.199579	0.647348	5.47329e-14	0.424595	1.25335e-06
APLP1	333	0.254455	0.000990027	0.0686053	0.422481	0.827091	4.00322e-34	0.641241	4.1515e-22
APLP2	334	-0.071568	0.00143541	0.0210265	0.45109	0.129745	3.97799e-10	0.222339	1.62152e-27
APMAP	57136	-0.0954636	8.91482e-06	-0.0407423	0.0895162	0.118054	8.01891e-09	0.172775	1.60017e-17
APOA1-AS	104326055	-0.0458956	0.910026	-0.404121	0.148562	1.45216	1.237e-09	1.09393	8.21041e-06
APOA1BP	128240	0.0442997	0.23377	0.0394253	0.304954	-0.0523403	0.119185	-0.0572147	0.0878755
APOA1	335	0.175564	0.605733	0.0832685	0.820662	0.766974	0.00182844	0.674679	0.00662075
APOA2	336	NA	NA	NA	NA	0.120671	0.557952	0.198099	0.332601
APOA4	337	NA	NA	NA	NA	-0.0322628	0.862396	-0.205921	0.200663
APOA5	116519	NA	NA	NA	NA	0.679534	0.000650071	0.187228	0.437802
APOBEC1	339	NA	NA	NA	NA	NA	NA	NA	NA
APOBEC2	10930	NA	NA	NA	NA	0.210253	0.358049	0.214422	0.371146
APOBEC3A_B	100913187	NA	NA	NA	NA	NA	NA	NA	NA
APOBEC3A	200315	NA	NA	NA	NA	NA	NA	NA	NA
APOBEC3B-AS1	100874530	NA	NA	NA	NA	NA	NA	-0.072761	0.558932
APOBEC3B	9582	0.140477	0.0609903	0.552673	2.44874e-13	-1.21928	1.31138e-66	-0.80708	7.24425e-34
APOBEC3C	27350	0.0571241	0.432634	-0.0372924	0.649628	-0.14785	0.0123669	-0.242267	1.83096e-05
APOBEC3D	140564	0.125751	0.0298546	0.0794148	0.205632	0.0685561	0.249548	0.0222195	0.754408
APOBEC3F	200316	0.0225623	0.857283	0.0602321	0.599245	-0.233403	0.00532816	-0.195733	0.0215584
APOBEC3G	60489	-0.356322	2.53997e-06	-0.469438	1.40021e-09	-0.423188	7.02314e-09	-0.536303	1.11549e-12
APOBEC3H	164668	-0.0782327	0.843862	0.0527795	0.899919	0.0387481	0.91157	0.16976	0.610442
APOBEC4	403314	NA	NA	NA	NA	NA	NA	NA	NA
APOBR	55911	-0.471585	0.00755935	-0.34649	0.0151576	1.5216	3.45801e-28	1.64669	6.98222e-29
APOB	338	NA	NA	NA	NA	NA	NA	NA	NA
APOC1P1	342	NA	NA	0.0821798	0.82381	0.202122	0.469407	0.297634	0.279215
APOC1	341	0.209976	0.102629	0.284271	0.0068941	1.06877	1.78566e-25	1.14306	1.30568e-30
APOC2	344	NA	NA	NA	NA	NA	NA	NA	NA
APOC3	345	NA	NA	NA	NA	NA	NA	NA	NA
APOC4-APOC2	100533990	NA	NA	NA	NA	NA	NA	NA	NA
APOC4	346	NA	NA	NA	NA	NA	NA	NA	NA
APOD	347	NA	NA	NA	NA	0.266231	0.136316	0.0937895	0.65734
APOE	348	0.233376	0.0742033	0.185302	0.0623623	1.83422	5.49425e-76	1.78614	4.6951e-77
APOF	319	NA	NA	NA	NA	NA	NA	0.0278538	0.844281
APOH	350	NA	NA	NA	NA	-0.170973	0.439286	0.0271571	0.922233
APOL1	8542	-0.170265	0.0012662	-0.177438	0.000542826	0.157677	0.00155133	0.150504	0.00339239
APOL2	23780	-0.108325	0.00311186	-0.171411	9.29154e-07	-0.0125648	0.778387	-0.0756504	0.0407429
APOL3	80833	0.111625	0.0672793	0.230404	3.608e-05	-0.108516	0.0639195	0.010263	0.892884
APOL4	80832	0.136682	0.672487	0.325842	0.199999	0.829921	0.000187935	1.01908	2.38115e-06
APOL5	80831	NA	NA	-0.166704	0.621921	-0.395903	0.137364	-0.47226	0.0725408
APOL6	80830	-0.28755	2.00514e-28	-0.214427	1.33596e-15	-0.35707	8.73941e-44	-0.283947	2.59527e-27
APOLD1	81575	0.109833	0.0133218	0.0102484	0.878456	0.0277118	0.583039	-0.0718727	0.108788
APOM	55937	-0.264962	0.0933232	0.100311	0.555919	0.444364	0.000726756	0.809637	4.00537e-10
APOOL	139322	0.0231511	0.75534	0.0793467	0.208948	-0.453266	8.34812e-20	-0.39707	1.06431e-15
APOOP5	644649	NA	NA	NA	NA	NA	NA	NA	NA
APOO	79135	-0.0582583	0.331608	-0.121607	0.0333854	-0.613135	3.81879e-38	-0.676484	9.91255e-46
APOPT1	84334	0.016011	0.750197	-0.0701778	0.0807888	-0.186136	4.44291e-08	-0.272325	4.84586e-16
APPBP2	10513	0.0270667	0.496098	0.0499065	0.158393	0.0358994	0.29419	0.0587393	0.0697627
APPL1	26060	-0.0736989	0.00417805	-0.0231533	0.468613	-0.0964704	6.0774e-05	-0.0459248	0.080745
APPL2	55198	0.141482	2.59075e-05	0.135389	3.98559e-05	0.17377	6.22745e-08	0.167677	1.13184e-07
APP	351	-0.170769	6.53804e-11	-0.0884974	0.00142121	-0.19043	7.47373e-14	-0.108158	3.83415e-05
APRT	353	0.199646	7.36698e-07	-0.00214955	0.97656	0.0456191	0.318849	-0.156176	8.67601e-05
APTR	100505854	0.0540567	0.538948	0.0764054	0.365867	-0.147322	0.034751	-0.124974	0.0791345
APTX	54840	-0.0166616	0.696941	-0.00975087	0.837607	-0.161378	3.90091e-08	-0.154467	1.56796e-07
AQP10	89872	NA	NA	NA	NA	0.0416621	0.840385	-0.00628026	0.979894
AQP11	282679	0.711022	3.02187e-10	0.781827	3.17531e-13	0.250926	0.0422543	0.321731	0.00267621
AQP12A	375318	NA	NA	NA	NA	NA	NA	NA	NA
AQP12B	653437	NA	NA	NA	NA	NA	NA	NA	NA
AQP1	358	0.175957	0.457938	-0.287197	0.102652	1.60005	4.8292e-23	1.13689	3.02615e-12
AQP2	359	NA	NA	NA	NA	NA	NA	-0.00818358	0.966449
AQP3	360	-0.26853	8.79007e-05	0.0504019	0.529825	0.692769	4.60459e-31	1.0117	1.59701e-62
AQP4-AS1	147429	NA	NA	NA	NA	NA	NA	NA	NA
AQP4	361	NA	NA	NA	NA	0.0249438	0.921711	0.0076318	0.979207
AQP5	362	0.430671	0.0029466	0.53576	1.12447e-05	1.1114	2.25061e-18	1.21649	3.99758e-24
AQP6	363	0.605644	0.0252833	0.6874	0.0065963	0.854813	0.000531196	0.93657	8.03405e-05
AQP7P1	375719	0.0585455	0.87833	-0.0336882	0.93103	0.665135	0.00595293	0.572902	0.02041
AQP7P3	441432	NA	NA	NA	NA	0.180384	0.492607	0.218646	0.40837
AQP7	364	NA	NA	0.641089	0.0123573	0.11167	0.7029	0.691223	0.00434209
AQP8	343	NA	NA	NA	NA	0.2418	0.228659	0.0283204	0.913435
AQP9	366	NA	NA	NA	NA	NA	NA	-0.0452669	0.789113
AQR	9716	-0.0791129	0.00239575	-0.0171712	0.615822	0.0553141	0.0312248	0.117256	1.3181e-06
ARAF	369	0.0977476	0.000408304	0.0303645	0.366381	0.0655795	0.0174731	-0.00180355	0.96452
ARAP1	116985	-0.0985847	0.0133752	-0.066463	0.115241	0.227521	1.47273e-10	0.259642	2.69851e-13
ARAP2	116984	0.169538	1.17629e-10	0.265851	1.3555e-22	-0.611838	2.58565e-120	-0.515525	1.08703e-90
ARAP3	64411	-0.161018	0.000879249	-0.25321	1.5943e-08	0.348041	1.41012e-15	0.255849	1.26033e-08
ARCN1	372	0.0997017	1.16057e-06	0.146004	1.73907e-13	0.140741	6.78235e-13	0.187044	5.45927e-22
ARC	23237	0.459606	0.000720848	0.294666	0.0267474	0.889061	6.61124e-13	0.724121	1.65153e-09
AREG	374	0.0926645	0.711158	0.238756	0.18936	0.935428	6.76617e-09	1.08152	6.4582e-12
AREG	374	0.594007	4.96796e-12	-0.0143261	0.910591	1.46346	2.25803e-75	0.855132	1.10175e-28
AREL1	9870	-0.047318	0.0696912	0.0134646	0.683656	0.102359	6.61293e-06	0.163141	2.50144e-13
ARF1	375	0.0755125	0.000388979	-0.0694777	0.00119233	0.178773	9.80899e-20	0.0337832	0.136551
ARF3	377	-0.0255262	0.429594	-0.0392989	0.177698	0.458755	1.20108e-84	0.444982	1.5843e-79
ARF4-AS1	106144532	-0.15672	0.337126	0.0360962	0.868874	-0.370726	0.00631593	-0.177909	0.245422
ARF4	378	-0.0526364	0.0201825	-0.023817	0.364762	0.0933496	5.12007e-06	0.122169	1.65181e-09
ARF5	381	0.0569365	0.206713	-0.0350841	0.472922	0.41141	1.33286e-30	0.31939	6.91502e-19
ARF6	382	-0.0350294	0.199531	-0.123438	9.41138e-08	-0.153724	4.79176e-12	-0.242132	4.61649e-28
ARFGAP1	55738	0.138774	1.23084e-05	-0.012469	0.791615	0.209091	3.66728e-12	0.0578485	0.0860325
ARFGAP2	84364	-0.00625934	0.893536	-0.0143498	0.742525	-0.19943	2.91232e-12	-0.207521	3.55093e-13
ARFGAP3	26286	0.0453049	0.117294	0.0661573	0.0158518	-0.0898438	0.000372893	-0.0689914	0.00756451
ARFGEF1	10565	-0.0432786	0.25033	-0.0104189	0.830142	-0.0972051	0.00197977	-0.0643455	0.0528699
ARFGEF2	10564	-0.0960269	1.0237e-05	-0.0826694	0.000204546	-0.350428	2.37066e-66	-0.337071	2.95277e-61
ARFGEF3	57221	0.490223	1.03542e-32	0.425155	5.77564e-23	-0.547022	3.78459e-38	-0.612089	6.8483e-51
ARFIP1	27236	-0.152761	2.60156e-07	-0.0824178	0.00976987	-0.120886	3.4015e-05	-0.0505434	0.121371
ARFIP2	23647	0.019716	0.665345	0.045341	0.25691	-0.365191	8.22865e-32	-0.339566	9.35284e-28
ARFRP1	10139	0.136991	0.00176889	-0.155816	0.000221817	0.568345	1.70959e-47	0.275537	5.36122e-12
ARG1	383	NA	NA	NA	NA	0.0840599	0.681641	-0.342619	0.0544141
ARG2	384	-0.126248	0.0450686	-0.0460739	0.591911	-0.734114	1.98816e-38	-0.65394	1.57224e-30
ARGFXP2	503640	NA	NA	NA	NA	NA	NA	NA	NA
ARGFX	503582	NA	NA	NA	NA	NA	NA	NA	NA
ARGLU1	55082	-0.0266256	0.447943	-0.0712293	0.0146801	0.0844185	0.00193133	0.0398148	0.19179
ARHGAP10	79658	0.15719	6.16754e-09	0.225394	1.00084e-16	-0.346768	3.06855e-39	-0.278563	9.69927e-27
ARHGAP11A	9824	-0.0298286	0.308501	-0.0611067	0.0202212	-0.276292	7.57912e-34	-0.30757	1.36887e-41
ARHGAP11B	89839	-0.0257377	0.788569	0.0181534	0.86137	-0.126259	0.0657463	-0.0823678	0.269234
ARHGAP12	94134	0.0340985	0.249182	0.150974	4.29463e-10	-0.0776064	0.00170099	0.0392692	0.14688
ARHGAP15	55843	-0.198239	0.559925	0.284135	0.382361	0.230196	0.441534	0.712571	0.0063794
ARHGAP17	55114	-0.183536	2.0319e-06	-0.295588	3.58996e-15	-0.0492241	0.247656	-0.161276	2.65157e-05
ARHGAP18	93663	0.0721063	0.0185375	0.0168266	0.677019	0.0517339	0.0867287	-0.00354576	0.932594
ARHGAP19-SLIT1	100533184	NA	NA	NA	NA	NA	NA	0.116512	0.465329
ARHGAP19	84986	-0.00421973	0.949661	-0.0144618	0.810134	0.681527	1.65622e-71	0.671285	2.34285e-69
ARHGAP1	392	0.103075	0.00210144	0.0582353	0.121699	-0.278762	2.14459e-19	-0.323602	4.19494e-26
ARHGAP20	57569	0.149975	0.557563	-0.181811	0.485503	-0.194839	0.386117	-0.526625	0.00835299
ARHGAP21	57584	-0.0187531	0.497027	0.0520691	0.0245408	-0.315283	4.38427e-56	-0.244461	3.18291e-34
ARHGAP22	58504	-0.202992	8.35021e-07	-0.605947	3.01966e-55	0.298368	1.51762e-14	-0.104587	0.014397
ARHGAP23	57636	6.04718e-05	0.99923	0.0847157	0.0605208	0.067654	0.121016	0.152309	0.00014699
ARHGAP24	83478	-0.167702	8.81446e-05	-0.0697058	0.167312	-0.396016	8.18761e-23	-0.29802	3.17704e-13
ARHGAP25	9938	-0.0417573	0.858231	-0.218139	0.227313	0.134077	0.44578	-0.0423052	0.841975
ARHGAP26-AS1	100874239	NA	NA	NA	NA	0.0494464	0.855766	0.0495659	0.862744
ARHGAP26-IT1	100874372	0.189854	0.589239	0.122422	0.747219	0.0339121	0.923305	-0.0335196	0.930262
ARHGAP26	23092	-0.0329128	0.491452	-0.0130016	0.808089	0.515089	2.77383e-52	0.535	3.74631e-56
ARHGAP27	201176	-0.215609	6.56089e-10	-0.262814	1.3811e-14	0.0776766	0.0323901	0.030472	0.484586
ARHGAP28	79822	0.299804	0.0044098	0.425343	3.08413e-05	-0.11284	0.337216	0.0126979	0.929336
ARHGAP29	9411	-0.548113	2.06614e-106	-0.83712	4.14622e-248	0.154193	1.44887e-09	-0.134814	2.10419e-07
ARHGAP30	257106	-0.699429	7.76443e-12	-0.167884	0.00125729	4.12037	0	4.65191	0
ARHGAP31-AS1	100874246	0.332595	0.14821	0.14086	0.610408	0.0073312	0.977319	-0.184404	0.438378
ARHGAP31	57514	0.52294	4.83107e-75	0.857909	1.32037e-218	0.462889	4.0349e-59	0.797858	1.92063e-190
ARHGAP32	9743	0.306521	1.99694e-21	0.184344	1.83581e-08	0.252695	3.13824e-15	0.130519	6.55076e-05
ARHGAP33	115703	0.442576	1.42322e-05	0.117461	0.382172	-0.336541	0.00141486	-0.661656	1.47383e-11
ARHGAP35	2909	0.185342	5.64663e-20	0.1511	1.49219e-13	-0.0478447	0.0282817	-0.0820869	7.33758e-05
ARHGAP36	158763	NA	NA	NA	NA	NA	NA	NA	NA
ARHGAP39	80728	0.301117	5.2168e-06	-0.0319124	0.752779	-0.310436	2.79595e-06	-0.643465	3.62913e-24
ARHGAP40	343578	0.015938	0.803642	0.157425	0.000100385	0.492291	3.46407e-36	0.633777	1.62001e-60
ARHGAP42	143872	-0.344354	1.73898e-52	-0.235789	8.54465e-25	-0.148703	6.16183e-11	-0.0401369	0.128767
ARHGAP44	9912	0.0313957	0.934581	-0.0485108	0.899523	0.118068	0.691091	0.0381615	0.91108
ARHGAP4	393	0.270353	0.0123314	0.0814243	0.532844	0.341993	0.000637342	0.153064	0.158819
ARHGAP5-AS1	84837	0.00648465	0.961565	0.0807274	0.44305	-0.143563	0.0984207	-0.0693201	0.482203
ARHGAP5	394	-0.0737366	0.00996351	0.0524335	0.0833278	0.0998448	0.000162465	0.226015	9.71445e-19
ARHGAP6	395	0.56812	0.0300191	1.00105	3.8334e-05	-0.136361	0.653526	0.296568	0.270673
ARHGAP8	23779	NA	NA	NA	NA	NA	NA	NA	NA
ARHGAP9	64333	-0.328888	0.0439883	-0.232257	0.0646911	1.71982	1.12444e-45	1.81645	7.4619e-46
ARHGDIA	396	0.262061	3.99615e-10	-0.0568805	0.270971	0.223525	5.70998e-08	-0.0954159	0.0316846
ARHGDIB	397	-0.234647	4.22482e-11	-0.243912	6.87269e-12	-0.124584	0.000516567	-0.133848	0.000226209
ARHGDIG	398	NA	NA	NA	NA	0.224393	0.288888	0.225228	0.313201
ARHGEF10L	55160	-0.0524549	0.364368	-0.0675366	0.174054	0.610078	1.5585e-48	0.594996	1.31081e-45
ARHGEF10	9639	-0.00376885	0.934911	-0.0355583	0.295677	0.481775	1.59037e-73	0.449985	3.31117e-64
ARHGEF11	9826	-0.101474	3.33288e-05	-0.108701	1.18485e-05	-0.31469	8.8311e-43	-0.321917	2.84703e-44
ARHGEF12	23365	0.000341206	0.993199	0.0333641	0.245613	-0.0602155	0.0134129	-0.0271926	0.329247
ARHGEF15	22899	NA	NA	NA	NA	0.0425504	0.814365	-0.160126	0.331892
ARHGEF16	27237	0.727473	4.97833e-11	0.51042	1.33794e-06	0.522777	2.80558e-06	0.305724	0.00361371
ARHGEF17	9828	0.253603	1.93144e-13	0.221708	2.95856e-11	0.525109	5.72149e-57	0.493214	4.22825e-52
ARHGEF18	23370	0.234096	7.99244e-15	0.153844	1.09489e-06	-0.606383	7.9474e-94	-0.686636	8.40104e-122
ARHGEF19	128272	-0.0936289	0.189883	0.14431	0.0419959	-0.500547	7.33653e-17	-0.262608	1.67932e-05
ARHGEF1	9138	0.168255	7.23894e-06	-0.0489763	0.272479	0.45537	8.48933e-39	0.238138	1.89833e-11
ARHGEF25	115557	0.313144	0.0133749	0.146205	0.199127	1.42651	6.26082e-43	1.25957	1.5698e-36
ARHGEF26-AS1	100507524	0.2702	0.398722	0.0209555	0.961791	0.334918	0.232169	0.0856734	0.805321
ARHGEF26	26084	0.306304	3.4842e-11	-0.0527065	0.374122	0.161734	0.000592439	-0.197276	1.82632e-05
ARHGEF28	64283	-0.0462038	0.0507504	0.0983211	4.1187e-06	0.0602327	0.00526745	0.204758	5.2652e-24
ARHGEF2	9181	-0.107387	0.000874115	-0.149109	1.61051e-06	0.0903099	0.00392709	0.0485875	0.159012
ARHGEF3-AS1	100874200	NA	NA	NA	NA	NA	NA	NA	NA
ARHGEF33	100271715	-0.0929329	0.747094	-0.155146	0.548675	0.324472	0.121298	0.262258	0.242481
ARHGEF34P	728377	0.220394	0.0765499	0.502317	5.03495e-06	-0.00856832	0.95507	0.273355	0.0138868
ARHGEF35	445328	0.303558	0.00371016	0.363663	0.000216791	0.22615	0.0290521	0.286255	0.00297047
ARHGEF37	389337	-0.452517	6.84971e-09	-0.494803	9.72092e-11	0.0747007	0.394489	0.0324147	0.767839
ARHGEF38-IT1	100874374	NA	NA	NA	NA	NA	NA	-0.00615408	0.971601
ARHGEF38	54848	-0.25094	0.436843	-0.00192021	0.996958	-0.189824	0.528052	0.059196	0.866303
ARHGEF39	84904	0.259167	3.73039e-05	0.368485	1.05585e-08	-0.492335	2.12013e-15	-0.383016	1.65782e-10
ARHGEF3	50650	-0.0692433	0.0297219	-0.0814511	0.00908907	-0.00933039	0.805531	-0.0215382	0.55981
ARHGEF40	55701	0.200107	1.56294e-08	0.0692376	0.0763953	0.404153	1.71821e-33	0.273283	2.76728e-16
ARHGEF4	50649	-0.700729	1.54657e-28	-0.778231	1.74564e-36	0.203037	0.00130792	0.125536	0.0845021
ARHGEF5	7984	0.290553	8.27478e-08	0.603639	1.84885e-32	0.022754	0.748024	0.335839	2.35758e-11
ARHGEF6	9459	-0.0307542	0.721904	-0.0892551	0.205816	0.164113	0.00673836	0.105612	0.105024
ARHGEF7-AS1	100874226	NA	NA	NA	NA	NA	NA	NA	NA
ARHGEF7-AS2	100874238	NA	NA	NA	NA	NA	NA	NA	NA
ARHGEF7	8874	-0.00920905	0.82783	-0.034173	0.311872	0.116462	1.6221e-05	0.0914978	0.000922186
ARHGEF9-IT1	100874355	0.0489607	0.904998	-0.0444474	0.916895	0.019742	0.95507	-0.0736661	0.838673
ARHGEF9	23229	0.250508	2.60911e-12	0.305019	9.99237e-19	0.198785	2.11316e-08	0.253296	1.3829e-13
ARID1A	8289	0.180125	2.34116e-06	0.216709	1.36192e-08	-0.215507	8.07085e-09	-0.178922	1.33837e-06
ARID1B	57492	0.0672885	0.203065	-0.0198999	0.767894	-0.201253	5.18679e-06	-0.288441	2.74986e-11
ARID2	196528	0.0785857	0.0264143	0.112974	0.000912831	-0.107991	0.00101154	-0.0736021	0.0304161
ARID3A	1820	0.397834	7.65166e-05	0.399426	1.53744e-05	0.580202	7.15348e-10	0.581794	6.90154e-11
ARID3B	10620	0.0569075	0.49178	-0.172146	0.00946812	0.239216	0.000107284	0.0101626	0.910352
ARID3C	138715	0.235604	0.440159	0.0638136	0.864486	0.268268	0.319303	0.0964771	0.762374
ARID4A	5926	-0.0191583	0.735417	0.0891771	0.0373273	0.0800351	0.0512695	0.18837	7.42324e-07
ARID4B	51742	-0.055838	0.118063	-0.0166384	0.713132	-0.0785998	0.0139329	-0.0394002	0.273881
ARID5A	10865	0.0826318	0.223775	-0.107813	0.0603673	0.806062	9.28992e-56	0.615617	3.70415e-33
ARID5B	84159	0.480232	2.0082e-74	0.633746	2.62591e-128	-0.125819	6.08823e-06	0.0276939	0.396719
ARIH1	25820	-0.0163362	0.671775	-0.0377621	0.267957	-0.257614	1.71025e-22	-0.27904	3.36559e-26
ARIH2OS	646450	0.232594	0.133484	0.339953	0.0249454	-0.282774	0.0542685	-0.175416	0.250912
ARIH2	10425	-0.069406	0.0209859	-0.0616962	0.0448968	0.0426105	0.158512	0.0503203	0.0944285
ARL10	285598	0.0496741	0.846899	0.20499	0.202209	1.37024	7.62575e-21	1.52556	3.15971e-26
ARL11	115761	NA	NA	NA	NA	0.457692	0.0559239	0.234091	0.397277
ARL13A	392509	NA	NA	NA	NA	NA	NA	-0.00332392	0.987197
ARL13B	200894	-0.0617916	0.0847024	-0.0817006	0.0177899	-0.0271858	0.466994	-0.0470948	0.187288
ARL14EPL	644100	0.172012	0.529979	0.240559	0.365	-0.310927	0.178457	-0.24238	0.314921
ARL14EP	120534	-0.0737912	0.0546618	-0.0302343	0.512855	-0.120697	0.000470036	-0.0771396	0.0345079
ARL14	80117	-0.152019	0.331368	-0.140769	0.428023	-0.782747	7.53578e-10	-0.771497	2.16919e-09
ARL15	54622	0.673545	2.81312e-24	0.705531	5.34332e-27	0.0406149	0.650139	0.0726011	0.340882
ARL16	339231	0.0555871	0.161633	-0.0365334	0.383254	0.339707	2.41225e-26	0.247586	1.4495e-14
ARL17A	51326	-0.154756	0.668586	-0.0466657	0.912189	-0.182927	0.555871	-0.0748363	0.835492
ARL17A	51326	-0.0334851	0.823481	0.0970094	0.459832	-0.23664	0.0220039	-0.106146	0.365128
ARL17A	51326	0.021038	0.941162	0.00702994	0.981385	-0.0436322	0.852124	-0.0576402	0.81449
ARL17B	100506084	NA	NA	NA	NA	NA	NA	NA	NA
ARL1	400	-0.02797	0.435643	0.00998079	0.814819	0.0809828	0.00404424	0.118934	1.45941e-05
ARL2-SNX15	100528018	-0.339384	0.273224	-0.476325	0.103623	-0.020186	0.953372	-0.157127	0.635973
ARL2BP	23568	0.138533	1.24843e-06	0.148519	1.92253e-07	-0.101333	0.000386575	-0.0913475	0.00137573
ARL2	402	0.227999	2.02752e-06	-0.0115184	0.880811	0.193529	3.82823e-05	-0.0459877	0.421406
ARL3	403	0.0194343	0.707715	0.0255342	0.599245	0.265759	1.17499e-14	0.271859	2.16863e-15
ARL4A	10124	-0.0776048	0.047413	-0.0613061	0.148754	-0.326084	1.39785e-21	-0.309785	1.86806e-19
ARL4C	10123	-0.198053	2.81995e-13	-0.792649	1.46459e-185	-0.457447	1.83314e-67	-1.05204	0
ARL4D	379	0.00292647	0.969812	-0.00609813	0.938107	0.0459662	0.395388	0.0369416	0.524376
ARL5A	26225	-0.0854358	0.0104891	-0.0851358	0.0120078	-0.124207	5.73154e-05	-0.123907	7.00222e-05
ARL5B	221079	0.0772744	0.026618	0.276261	7.336e-20	0.207561	1.35691e-11	0.406547	3.25108e-42
ARL5C	390790	NA	NA	NA	NA	-0.0255706	0.879095	0.0608847	0.720624
ARL6IP1	23204	-0.0969104	0.000146046	-0.0329505	0.277902	0.0903452	0.000248369	0.154305	1.363e-10
ARL6IP4	51329	0.113086	0.000307444	-0.0269663	0.497183	0.246459	1.84362e-17	0.106407	0.000427147
ARL6IP5	10550	0.449662	1.14589e-62	0.478584	7.34699e-72	0.182441	2.94137e-11	0.211363	4.70441e-15
ARL6IP6	151188	-0.0472816	0.305094	-0.0990398	0.00983296	0.421851	5.19392e-34	0.370093	4.23867e-26
ARL6	84100	0.0368749	0.608479	0.0704382	0.287414	-0.198547	0.000191245	-0.164984	0.0020512
ARL8A	127829	-0.387353	5.04134e-21	-0.487566	1.64233e-30	-0.323047	2.09676e-15	-0.423259	1.9494e-23
ARL8B	55207	0.0378959	0.161216	0.0215565	0.482731	-0.134096	2.80168e-09	-0.150435	1.94573e-11
ARL9	132946	-0.162839	0.532306	-0.342126	0.159062	-0.448109	0.0307606	-0.627396	0.00241924
ARMC10	83787	-0.0230607	0.604025	-0.107068	0.00153664	0.0963265	0.00318911	0.0123195	0.78223
ARMC12	221481	0.225571	0.102199	0.260709	0.0397895	0.352412	0.00372194	0.38755	0.00083851
ARMC1	55156	0.00677379	0.896853	-0.0471664	0.233883	0.0382087	0.305047	-0.0157315	0.720197
ARMC2-AS1	101929716	NA	NA	NA	NA	NA	NA	NA	NA
ARMC2	84071	-0.149815	0.351634	-0.275577	0.0416225	0.423903	0.000596243	0.298141	0.0244987
ARMC3	219681	NA	NA	NA	NA	0.115627	0.64852	0.0459454	0.872432
ARMC4	55130	-0.0312449	0.63688	0.295207	7.90192e-10	-0.304525	9.98426e-11	0.0219262	0.732207
ARMC5	79798	0.0824631	0.245118	-0.342404	1.96184e-09	0.395619	1.41198e-12	-0.0292484	0.707029
ARMC6	93436	0.101674	0.0157701	-0.267957	2.6175e-12	0.102991	0.00985334	-0.266639	1.56822e-12
ARMC7	79637	0.284123	3.15054e-07	0.47343	1.57054e-16	-0.625813	4.79185e-29	-0.436506	3.41882e-16
ARMC8	25852	0.0146241	0.704573	-0.0133492	0.734282	0.0485637	0.0925914	0.0205903	0.543237
ARMC9	80210	0.00410393	0.937199	0.332239	4.41675e-26	-0.321534	8.61464e-25	0.00660148	0.885147
ARMCX1	51309	-0.00571555	0.897169	-0.090487	0.00233169	-0.168724	4.87531e-10	-0.253495	3.55098e-21
ARMCX2	9823	0.084127	0.00247655	-0.0248331	0.457578	0.6798	7.50753e-169	0.57084	6.97496e-120
ARMCX3	51566	0.152908	4.12177e-07	0.215041	2.55989e-13	-0.0369564	0.27814	0.0251766	0.495765
ARMCX4	100131755	0.0144283	0.877576	0.014684	0.871471	0.434409	5.99929e-15	0.434664	4.89683e-15
ARMCX5-GPRASP2	100528062	0.112619	0.454068	0.11674	0.440482	-0.0497542	0.740803	-0.0456329	0.772698
ARMCX5	64860	0.0654558	0.0709355	0.113159	0.0016342	-0.574325	3.48205e-73	-0.526621	1.0582e-63
ARMCX6	54470	0.0125139	0.850256	0.0696374	0.166764	0.00158391	0.977182	0.0587074	0.227231
ARMS2	387715	NA	NA	NA	NA	-0.173305	0.461725	0.450498	0.0330336
ARMT1	79624	0.137552	0.000103927	0.188146	2.56921e-08	0.180011	8.41254e-08	0.230605	2.18335e-12
ARNT2	9915	-0.642063	7.18023e-77	-0.860478	6.19289e-141	0.252257	1.27877e-13	0.0338421	0.455716
ARNTL2-AS1	101928646	NA	NA	NA	NA	-0.365876	0.051891	-0.05073	0.839974
ARNTL2	56938	-0.162894	5.97225e-13	-0.252249	1.27703e-29	-0.149985	1.49006e-11	-0.239339	4.12398e-27
ARNTL	406	0.0372969	0.505714	0.0946149	0.0441101	0.00232653	0.967107	0.0596445	0.211276
ARNT	405	0.0181985	0.622514	0.0656007	0.0236789	0.0821377	0.00234401	0.12954	6.59759e-07
ARPC1A	10552	0.0364791	0.207766	-0.00490127	0.901717	-0.0365693	0.170934	-0.0779497	0.00151369
ARPC1B	10095	0.167754	0.000109853	-0.137901	0.00178428	0.443076	2.82763e-28	0.137421	0.00124072
ARPC2	10109	-0.0293165	0.304233	-0.0820601	0.00064688	0.0325276	0.204176	-0.020216	0.478121
ARPC3	10094	-0.0381079	0.210655	-0.0243283	0.465424	0.0695076	0.00749342	0.0832873	0.00121487
ARPC4-TTLL3	100526693	NA	NA	NA	NA	-0.0146157	0.960654	0.134491	0.638479
ARPC4	10093	0.0543063	0.0881347	-0.0376782	0.27223	0.0645523	0.0268506	-0.0274322	0.418385
ARPC5L	81873	-0.0644465	0.0316926	-0.168427	3.31874e-10	0.138593	1.71142e-07	0.0346122	0.274181
ARPC5	10092	0.0741702	0.0145973	0.0212513	0.582639	-0.0443026	0.149333	-0.0972215	0.000588161
ARPIN	348110	0.00782954	0.891107	0.0283682	0.561025	-0.027848	0.518507	-0.0073094	0.8858
ARPP19	10776	-0.0321109	0.332061	-0.0330543	0.313314	0.282504	5.4468e-29	0.281561	1.00443e-28
ARPP21	10777	NA	NA	NA	NA	NA	NA	0.021996	0.896523
ARR3	407	NA	NA	NA	NA	-0.0729412	0.719552	0.050036	0.828092
ARRB1	408	-0.141438	2.48604e-05	0.143635	1.17883e-05	0.0548525	0.120182	0.339925	8.94932e-28
ARRB2	409	0.015637	0.871097	-0.0760435	0.230683	1.0498	6.85433e-84	0.958117	8.30222e-70
ARRDC1-AS1	85026	0.13956	0.00815051	0.102835	0.0567123	0.213377	1.05559e-05	0.176653	0.000255437
ARRDC1	92714	0.0975649	0.0540011	-0.111349	0.0220966	0.411226	1.32767e-21	0.202312	5.00341e-06
ARRDC2	27106	-0.10004	0.0126323	-0.0251596	0.634523	-0.156567	2.22138e-05	-0.081687	0.0396199
ARRDC3-AS1	100129716	0.132747	0.562889	0.118921	0.611231	0.0941804	0.658818	0.0803546	0.720256
ARRDC3	57561	-0.495551	9.20479e-79	-0.593869	5.33888e-107	-0.4456	1.96331e-64	-0.543918	6.31261e-90
ARRDC4	91947	-0.112677	0.03002	0.0884029	0.143674	-1.21779	4.44677e-148	-1.01671	4.02199e-105
ARRDC5	645432	NA	NA	NA	NA	-0.177505	0.183998	-0.0487649	0.770302
ARSA	410	0.164273	0.00990419	0.07768	0.273867	0.274339	2.23827e-06	0.187746	0.00143764
ARSB	411	-0.198483	2.28567e-06	-0.139701	0.00200158	-0.40277	1.14973e-23	-0.343989	3.79842e-17
ARSD	414	-0.00487753	0.942347	-0.0147905	0.815817	0.115216	0.00639745	0.105303	0.0142242
ARSE	415	0.0131394	0.918221	0.185136	0.0469116	-0.474008	3.21467e-09	-0.302012	0.000189388
ARSF	416	NA	NA	0.230683	0.446943	-0.361164	0.15732	-0.24943	0.377538
ARSG	22901	-0.215826	0.037973	-0.186252	0.116862	-0.597015	2.59538e-10	-0.567441	4.99943e-09
ARSH	347527	NA	NA	NA	NA	0.129922	0.532253	-0.137216	0.526937
ARSI	340075	-0.311055	0.000218641	-0.158136	0.0336975	1.22955	3.55946e-70	1.38247	1.42287e-81
ARSJ	79642	-0.3572	3.08421e-30	-0.47403	6.06995e-49	-0.346313	5.77466e-29	-0.463143	3.89303e-47
ARSK	153642	-0.00984724	0.898075	0.144943	0.00312857	0.294283	1.74014e-10	0.449074	2.74841e-23
ART1	417	NA	NA	NA	NA	NA	NA	NA	NA
ART3	419	0.174958	0.603337	0.167922	0.629963	0.250809	0.377116	0.243773	0.41603
ART4	420	0.123508	0.740393	0.181278	0.603934	-0.6567	0.0117232	-0.598929	0.0252449
ART5	116969	NA	NA	NA	NA	0.0815649	0.676873	0.0963605	0.633866
ARTN	9048	0.022726	0.864689	-0.150643	0.14883	-0.304145	0.000485695	-0.477514	2.22163e-08
ARV1	64801	-0.0246986	0.721985	0.0462124	0.484283	-0.307126	1.33309e-10	-0.236215	9.1366e-07
ARVCF	421	0.397975	1.56532e-05	0.0469261	0.705451	0.799753	6.85545e-21	0.448704	1.35107e-07
ARX	170302	NA	NA	-0.0205422	0.958248	0.273312	0.284511	0.210403	0.446975
AR	367	-0.344409	4.20517e-05	-0.300258	0.000323795	0.118674	0.178484	0.162825	0.067373
AS3MT	57412	NA	NA	NA	NA	0.0897972	0.698322	-0.0427001	0.868279
ASAH1	427	-0.0983917	0.00580037	-0.0323708	0.461941	-0.122628	0.000242357	-0.0566073	0.126234
ASAH2B	653308	-0.0545813	0.695312	-0.0252385	0.875588	-0.160447	0.133868	-0.131104	0.24671
ASAH2	56624	0.0554791	0.773498	-0.0618105	0.748185	0.0270888	0.875596	-0.0902008	0.589387
ASAP1-IT1	29065	-0.130433	0.591234	0.0554654	0.846017	-0.29093	0.135721	-0.105032	0.653808
ASAP1-IT2	100507117	-0.227575	0.404189	-0.219108	0.43546	-0.200784	0.421247	-0.192317	0.470106
ASAP1	50807	-0.145134	0.000140034	-0.152551	9.29337e-05	-0.433364	5.20125e-34	-0.440781	1.24178e-34
ASAP2	8853	-0.160663	2.01142e-10	-0.0736593	0.00623985	0.141349	9.01548e-09	0.228353	7.22845e-21
ASAP3	55616	-0.169382	0.000155073	-0.00520842	0.935318	1.35752	8.29044e-277	1.5217	0
ASB10	136371	NA	NA	NA	NA	NA	NA	-0.00217895	0.990063
ASB11	140456	NA	NA	NA	NA	0.142118	0.594842	-0.299405	0.232837
ASB12	142689	0.32834	0.300972	-0.173203	0.631109	0.655942	0.0132216	0.154398	0.6451
ASB13	79754	-0.239443	4.59933e-08	-0.196495	6.16873e-06	0.22883	4.95842e-08	0.271779	1.42041e-10
ASB14	142686	-0.447483	0.0804044	0.324484	0.242564	-0.541749	0.0215971	0.230218	0.400861
ASB15	142685	NA	NA	NA	NA	0.0558572	0.819365	-0.106048	0.664859
ASB16-AS1	339201	0.0125721	0.901701	0.228645	0.000577405	-0.0969552	0.172527	0.119118	0.081934
ASB16	92591	0.294811	0.335919	0.458689	0.105818	-0.0172257	0.958127	0.146651	0.650942
ASB17	127247	NA	NA	NA	NA	NA	NA	NA	NA
ASB18	401036	NA	NA	-0.193177	0.548371	-0.114733	0.705293	-0.318681	0.245854
ASB1	51665	-0.204944	4.25954e-10	-0.145409	1.36311e-05	0.0556729	0.117414	0.115207	0.000540987
ASB2	51676	-1.27265	6.43136e-68	-1.86035	5.2764e-145	0.378625	9.96017e-09	-0.209072	0.0177096
ASB3	51130	0.0330757	0.826727	0.0438661	0.758806	0.146408	0.172844	0.157199	0.143917
ASB4	51666	0.658716	0.00497359	0.283106	0.253973	1.05745	6.88876e-07	0.681841	0.00115521
ASB5	140458	-0.298219	0.343916	0.10181	0.790918	-0.122314	0.701447	0.277715	0.352541
ASB6	140459	-0.00341755	0.94137	-0.122027	2.26905e-05	0.228566	6.58561e-17	0.109956	0.0001136
ASB7	140460	-0.0676521	0.0995229	0.00173523	0.978242	-0.0562803	0.152109	0.013107	0.792109
ASB8	140461	0.0879368	0.117874	0.0960762	0.0992384	-0.381065	2.92781e-15	-0.372926	5.07174e-15
ASB9P1	728619	NA	NA	NA	NA	NA	NA	-0.159246	0.197602
ASB9	140462	0.180949	0.0030358	0.313003	2.83571e-08	0.109317	0.0773736	0.241371	1.44543e-05
ASCC1	51008	0.000592939	0.990919	0.0542022	0.146987	-0.0422647	0.237404	0.0113445	0.79728
ASCC2	84164	0.112072	0.0005939	0.196653	3.97999e-10	-0.188285	1.15975e-09	-0.103705	0.00104036
ASCC3	10973	-0.105472	4.79705e-05	-0.139684	3.64856e-08	-0.0853692	0.000777879	-0.119582	1.78331e-06
ASCL1	429	NA	NA	NA	NA	0.039379	0.833168	0.12372	0.495868
ASCL2	430	NA	NA	NA	NA	NA	NA	NA	NA
ASCL3	56676	NA	NA	NA	NA	NA	NA	-0.0362517	0.805091
ASCL4	121549	NA	NA	NA	NA	NA	NA	NA	NA
ASCL5	647219	NA	NA	NA	NA	-0.0269326	0.914678	-0.043719	0.868307
ASF1A	25842	0.312567	8.39868e-21	0.219641	1.05076e-09	-0.402891	1.09216e-31	-0.495816	4.74854e-51
ASF1B	55723	0.0409678	0.400344	-0.0425541	0.376708	0.330768	1.28687e-19	0.247246	2.03174e-11
ASGR1	432	0.145179	0.512249	-0.259558	0.0894	1.89207	5.39448e-39	1.48733	1.09548e-24
ASGR2	433	NA	NA	NA	NA	0.386167	0.0500231	0.199173	0.373225
ASH1L-AS1	645676	-0.113636	0.314175	0.0493829	0.701383	0.09402	0.365808	0.257039	0.00539508
ASH1L	55870	-0.0312226	0.31493	0.0595114	0.0322468	-0.0950868	0.000144254	-0.00435275	0.904076
ASH2L	9070	0.0761153	0.0657213	0.0471325	0.302727	-0.0166988	0.723519	-0.0456816	0.284547
ASIC1	41	0.206329	0.0856913	0.230519	0.0460853	0.152054	0.19603	0.176244	0.119996
ASIC2	40	NA	NA	NA	NA	NA	NA	NA	NA
ASIC3	9311	0.284239	0.000296576	0.163914	0.053736	0.0628897	0.492771	-0.0574349	0.542208
ASIC4	55515	0.544431	0.0533253	0.279421	0.38909	0.363425	0.191763	0.0984149	0.779894
ASIC5	51802	NA	NA	NA	NA	NA	NA	-0.00914773	0.961889
ASIP	434	NA	NA	NA	NA	NA	NA	NA	NA
ASL	435	0.0987526	0.0170214	0.00470119	0.943557	-0.167193	1.11017e-05	-0.261245	1.95011e-12
ASMTL-AS1	80161	NA	NA	NA	NA	NA	NA	NA	NA
ASMTL-AS1	80161	NA	NA	NA	NA	NA	NA	NA	NA
ASMTL	8623	NA	NA	NA	NA	NA	NA	NA	NA
ASMTL	8623	NA	NA	NA	NA	NA	NA	NA	NA
ASMT	438	NA	NA	NA	NA	NA	NA	NA	NA
ASMT	438	NA	NA	NA	NA	NA	NA	NA	NA
ASNA1	439	0.0468925	0.223601	-0.0462702	0.239332	-0.253157	3.55537e-16	-0.34632	2.59996e-29
ASNSD1	54529	-0.049713	0.146457	-0.0779137	0.0142419	0.0199175	0.577077	-0.00828319	0.840988
ASNS	440	0.0750927	0.0688277	0.291578	5.48433e-16	-0.404531	1.50393e-30	-0.188045	1.71246e-07
ASPA	443	NA	NA	NA	NA	NA	NA	NA	NA
ASPDH	554235	NA	NA	NA	NA	NA	NA	NA	NA
ASPG	374569	NA	NA	NA	NA	NA	NA	NA	NA
ASPHD1	253982	0.18548	0.00385826	-0.048855	0.547937	0.21328	0.00042082	-0.0210548	0.801167
ASPHD2	57168	0.100993	0.363073	-0.0165278	0.898391	0.788857	1.11604e-22	0.671336	5.0297e-17
ASPH	444	-0.0592528	0.0122134	-0.101154	5.16645e-06	0.0315316	0.193232	-0.0103698	0.72522
ASPM	259266	0.233838	1.80837e-17	0.31524	3.36274e-31	-0.207153	2.84601e-14	-0.12575	6.13678e-06
ASPN	54829	NA	NA	0.0726283	0.852983	-0.376599	0.165619	-0.284386	0.332017
ASPRV1	151516	0.14249	0.643993	-0.289614	0.287841	0.222645	0.384627	-0.209459	0.438262
ASPSCR1	79058	0.111389	0.0474108	-0.114027	0.0541644	-0.31452	3.73536e-10	-0.539936	7.05152e-28
ASRGL1	80150	0.237009	0.0819406	0.168874	0.198911	0.643038	1.74352e-08	0.574903	2.28498e-07
ASS1	445	-0.137644	0.00355435	-0.143397	0.00148954	0.653342	5.00436e-56	0.647588	3.21359e-54
ASTE1	28990	0.0193772	0.817273	-0.0322658	0.699834	-0.337286	7.94179e-10	-0.388929	8.76986e-13
ASTL	431705	-0.178313	0.5943	0.19287	0.57155	0.235817	0.413142	0.607	0.0184752
ASTN1	460	0.413477	0.100616	0.340425	0.165584	0.606376	0.00654547	0.533324	0.0144943
ASTN2-AS1	100128505	NA	NA	NA	NA	NA	NA	-0.0994491	0.416715
ASTN2	23245	0.247652	0.00920932	0.347185	0.000268796	-0.335843	0.000273111	-0.23631	0.00957055
ASUN	55726	-0.066193	0.0410942	0.151952	4.17927e-07	-0.306579	4.14181e-27	-0.088434	0.00324396
ASXL1	171023	-0.0451641	0.0809876	0.0439638	0.0933126	-0.0743395	0.00123675	0.0147883	0.61757
ASXL2	55252	-0.00626394	0.915772	-0.00603982	0.921572	-0.116391	0.00180096	-0.116167	0.00192741
ASXL3	80816	0.0662855	0.868979	0.0158801	0.972978	0.321626	0.267241	0.27122	0.378465
ASZ1	136991	0.462288	0.112886	0.447587	0.132644	0.308311	0.280835	0.29361	0.330789
ATAD1	84896	-0.0977431	0.000124778	0.0394099	0.190271	-0.35761	3.66116e-51	-0.220457	3.81645e-20
ATAD2B	54454	0.0419597	0.360549	0.135078	0.000631183	-0.407256	5.767e-30	-0.314137	8.23408e-19
ATAD2	29028	-0.0922033	1.95221e-05	-0.109317	2.56011e-07	-0.010469	0.694479	-0.0275827	0.25993
ATAD3A	55210	0.192557	0.000179612	-0.129022	0.0164071	0.361538	4.41521e-14	0.0399579	0.519265
ATAD3B	83858	0.0819722	0.00545284	-0.0613959	0.0472191	0.0642378	0.026023	-0.0791303	0.00528878
ATAD3C	219293	0.0266497	0.918096	0.0494673	0.847443	-0.0596078	0.777289	-0.0367902	0.871488
ATAD5	79915	-0.07232	0.0474236	-0.0272138	0.539356	-0.052673	0.140667	-0.00756681	0.870101
ATAT1	79969	0.0480387	0.461832	0.0494987	0.451551	-0.0402311	0.505584	-0.0387711	0.538097
ATCAY	85300	NA	NA	NA	NA	0.0779164	0.6734	0.00301549	0.990355
ATE1-AS1	100130887	-0.138095	0.407601	-0.116838	0.508853	-0.153764	0.301068	-0.132507	0.406874
ATE1	11101	-0.0210475	0.597789	-0.0652005	0.0387791	0.440835	9.98165e-59	0.396682	1.44095e-47
ATF1	466	-0.137236	0.0002266	-0.0524147	0.248807	-0.398559	3.85071e-30	-0.313738	6.94932e-19
ATF2	1386	-0.106765	0.000130955	-0.0471389	0.139176	-0.137562	2.18387e-07	-0.077936	0.00524081
ATF3	467	-0.0836089	0.469909	0.218853	0.0266606	-0.894615	1.23412e-25	-0.592152	7.25278e-12
ATF4	468	-0.0137912	0.702209	0.0309289	0.325662	-0.0332036	0.239351	0.0115164	0.735132
ATF5	22809	0.137618	0.013275	0.0438607	0.526927	-0.000203491	0.997512	-0.0939604	0.092423
ATF6B	1388	0.02765	0.438962	0.0390073	0.242976	0.0833221	0.00289342	0.0946794	0.000649472
ATF6	22926	-0.0448937	0.0377257	-0.0105204	0.712178	-0.0437049	0.0325842	-0.00933158	0.722626
ATF7IP2	80063	NA	NA	NA	NA	-0.156706	0.427471	-0.00320508	0.99082
ATF7IP	55729	0.00655973	0.853205	0.0564482	0.0242954	-0.0191089	0.483076	0.0307795	0.239765
ATF7	11016	-0.00229727	0.978486	0.0554693	0.403158	0.0471076	0.443713	0.104874	0.0590478
ATG101	60673	-0.0063192	0.899177	-0.109499	0.00102173	-0.116176	0.000230074	-0.219356	8.63112e-13
ATG10	83734	0.18966	0.11897	0.299786	0.0102715	-0.268064	0.017173	-0.157939	0.181443
ATG12	9140	-0.0542635	0.139909	0.0486753	0.195635	-0.0246876	0.514296	0.0782513	0.0171387
ATG13	9776	-0.00719363	0.858231	-0.00907372	0.819449	0.0951345	0.000219981	0.0932544	0.000315956
ATG14	22863	0.632977	1.07132e-138	1.2372	0	-0.043618	0.146987	0.560601	2.13912e-120
ATG16L1	55054	-0.0214511	0.603602	-0.0293806	0.458046	-0.0751538	0.0158336	-0.0830833	0.00744968
ATG16L2	89849	-0.251374	2.009e-07	-0.104726	0.0416405	0.242948	9.85939e-08	0.389597	1.87154e-17
ATG2A	23130	0.138983	0.000877288	0.00177848	0.979726	0.29562	1.45466e-14	0.158416	6.29358e-05
ATG2B	55102	0.0673691	0.0677814	0.113922	0.00073361	0.225684	8.46322e-13	0.272236	2.97419e-18
ATG3	64422	0.161036	6.13213e-08	0.267653	9.43025e-20	-0.37089	8.05395e-38	-0.264273	2.09072e-20
ATG4A	115201	0.381189	1.69337e-33	0.379237	6.72582e-34	0.0998914	0.00311549	0.0979398	0.00271806
ATG4B	23192	0.0792685	0.0343343	-0.0488663	0.215816	0.447516	7.34765e-45	0.319382	1.58394e-23
ATG4C	84938	0.108656	0.016303	0.115893	0.0100772	-0.016983	0.753739	-0.00974675	0.867131
ATG4D	84971	0.278494	5.19845e-13	0.118248	0.00415797	0.17202	9.45365e-06	0.0117731	0.827853
ATG5	9474	-0.0157398	0.72255	-0.0231674	0.594511	-0.316327	2.33767e-26	-0.323754	1.34847e-27
ATG7	10533	-0.0980312	0.000785645	-0.112629	0.000142828	-0.310304	1.48031e-30	-0.324902	5.73813e-33
ATG9A	79065	0.0287808	0.469909	-0.0257895	0.526019	0.199049	1.38673e-11	0.144479	1.38025e-06
ATG9B	285973	0.271215	0.394019	0.188507	0.566834	0.828197	0.000846974	0.745489	0.00276757
ATHL1	80162	0.231349	0.00011442	0.184306	0.00376607	-0.195486	0.00121558	-0.242528	2.62071e-05
ATIC	471	0.000348943	0.996526	-0.155191	0.00433704	-0.165877	0.00114716	-0.321417	7.57108e-11
ATL1	51062	0.203812	4.46676e-07	0.278754	8.35492e-12	-0.292071	3.25088e-13	-0.217129	2.76448e-08
ATL2	64225	0.0731894	0.00706094	0.114164	1.78796e-05	-0.385905	2.75965e-55	-0.34493	2.66297e-45
ATL3	25923	-0.0870289	0.00131705	-0.121299	3.90617e-06	-0.28882	1.4575e-31	-0.32309	4.7002e-39
ATMIN	23300	-0.0140085	0.716177	0.00170217	0.972834	-0.311552	3.20219e-33	-0.295841	3.43357e-30
ATM	472	-0.0839519	0.00985629	-0.023722	0.564415	0.116269	0.000109104	0.176498	2.12545e-09
ATN1	1822	0.295892	0.0125518	0.0479474	0.767894	0.467731	1.56198e-05	0.219787	0.0603714
ATOH1	474	NA	NA	NA	NA	NA	NA	NA	NA
ATOH7	220202	0.0748088	0.851005	-0.257436	0.44021	-0.109649	0.739256	-0.441894	0.118233
ATOH8	84913	-0.614347	5.08439e-05	-0.889058	2.76578e-15	1.91076	1.80002e-57	1.63605	1.09035e-34
ATOX1	475	-0.142495	0.000413801	-0.154413	0.000137822	-0.236398	4.17711e-10	-0.248317	7.12366e-11
ATP10A	57194	-0.733609	2.6769e-16	-0.728985	7.56253e-19	0.52727	8.06309e-11	0.531893	3.61785e-09
ATP10B	23120	NA	NA	NA	NA	NA	NA	NA	NA
ATP10D	57205	0.12632	2.29136e-07	0.0713606	0.00630412	-0.103567	1.79112e-05	-0.158527	1.63343e-11
ATP11A-AS1	100874205	NA	NA	NA	NA	NA	NA	NA	NA
ATP11AUN	400165	NA	NA	NA	NA	NA	NA	NA	NA
ATP11A	23250	0.114918	0.00257597	0.0672206	0.100662	0.192652	4.14831e-08	0.144955	4.44346e-05
ATP11B	23200	0.0209856	0.560219	0.058042	0.0524967	0.0152411	0.647437	0.0522975	0.0690415
ATP11C	286410	-0.0497938	0.10273	-0.132479	2.94121e-06	-0.596606	5.80916e-118	-0.679291	1.69575e-151
ATP12A	479	NA	NA	NA	NA	-0.0996344	0.658653	0.061564	0.808457
ATP13A1	57130	0.110595	0.00534221	0.0156688	0.778222	0.163452	8.56517e-06	0.0685265	0.0891332
ATP13A2	23400	-0.0473139	0.28318	-0.18964	5.65118e-08	0.867574	5.31163e-148	0.725248	6.28175e-103
ATP13A3	79572	-0.141268	7.08139e-08	0.0154732	0.681689	-0.436735	3.87034e-69	-0.279994	5.14182e-29
ATP13A4-AS1	101929198	NA	NA	NA	NA	-0.144595	0.407787	-0.0487014	0.81712
ATP13A4	84239	0.661034	0.00955424	1.02525	1.96934e-05	-0.0391852	0.904918	0.32503	0.211613
ATP13A5-AS1	100874218	NA	NA	NA	NA	-0.188278	0.486837	0.167117	0.566856
ATP13A5	344905	-0.213294	0.522412	0.203486	0.54309	-0.534476	0.0406296	-0.117696	0.72577
ATP1A1-AS1	84852	0.0728986	0.378438	0.125789	0.0894321	0.0366346	0.65498	0.089525	0.223705
ATP1A1	476	0.115353	0.000170823	0.0464511	0.189491	0.291262	1.32744e-24	0.22236	9.03181e-15
ATP1A2	477	0.186533	0.595774	-0.118206	0.756159	0.076155	0.82189	-0.228584	0.468907
ATP1A3	478	0.0392787	0.83793	0.078175	0.628332	0.742835	1.7143e-10	0.781731	1.37014e-11
ATP1A4	480	NA	NA	NA	NA	NA	NA	-0.0725107	0.607647
ATP1B1	481	-0.0917998	0.00104633	-0.362168	3.82865e-46	0.565212	2.28873e-111	0.294844	7.43243e-31
ATP1B2	482	NA	NA	NA	NA	-0.0804103	0.760301	0.0103604	0.974203
ATP1B3	483	-0.141841	1.15542e-07	-0.0910771	0.000965908	0.251675	3.29758e-23	0.302439	9.46186e-33
ATP1B4	23439	NA	NA	NA	NA	NA	NA	0.0987342	0.511487
ATP23	91419	0.269009	0.000878339	0.241185	0.0050367	-0.274594	0.000696596	-0.302418	8.81896e-05
ATP2A1-AS1	100289092	0.198239	0.084706	0.16221	0.150637	0.421013	2.06202e-05	0.384984	7.36907e-05
ATP2A1	487	-0.159678	0.382179	0.0768843	0.692291	0.344211	0.0165325	0.580774	2.85242e-05
ATP2A2	488	-0.0726585	0.0283605	-0.0413853	0.269479	-0.514149	4.31159e-71	-0.482876	9.28327e-63
ATP2A3	489	0.295493	0.301624	0.466462	0.0633986	0.492473	0.0420773	0.663441	0.00380439
ATP2B1	490	-0.59012	1.64525e-138	-0.578849	2.23661e-131	-0.530795	1.04608e-112	-0.519524	4.50821e-106
ATP2B2-IT2	100874325	NA	NA	NA	NA	NA	NA	NA	NA
ATP2B2	491	NA	NA	NA	NA	0.586814	0.00727108	0.267933	0.275901
ATP2B3	492	NA	NA	NA	NA	0.103489	0.675887	0.136492	0.592039
ATP2B4	493	0.227658	1.48186e-12	0.240998	1.28303e-14	0.608467	3.09748e-87	0.621807	2.06502e-92
ATP2C1	27032	0.22722	1.77982e-26	0.252431	2.80953e-32	-0.141882	4.94743e-11	-0.11667	6.09337e-08
ATP2C2	9914	NA	NA	0.0823853	0.828402	0.0267093	0.937065	-0.424862	0.117863
ATP4A	495	NA	NA	NA	NA	NA	NA	NA	NA
ATP4B	496	NA	NA	NA	NA	NA	NA	0.0283946	0.856236
ATP5A1	498	-0.0267925	0.377139	-0.0285818	0.341536	0.0536822	0.0319478	0.0518929	0.0412805
ATP5B	506	-0.0191404	0.543448	-0.0362718	0.19686	-0.0332532	0.201825	-0.0503846	0.0437115
ATP5C1	509	-0.0247571	0.521234	-0.0299092	0.425418	-0.0279082	0.409694	-0.0330603	0.33475
ATP5D	513	0.499616	2.31933e-07	0.0519306	0.708121	0.547334	4.60181e-09	0.099649	0.383596
ATP5EP2	432369	-0.188194	0.57448	-0.424286	0.138096	0.323019	0.237852	0.086928	0.801046
ATP5E	514	0.0574683	0.234731	0.0304874	0.57742	0.154525	0.000104425	0.127545	0.00166973
ATP5F1	515	-0.0414437	0.150428	-0.0728057	0.00575607	-0.0193949	0.511625	-0.0507569	0.0545496
ATP5G1	516	-0.0709741	0.0659175	-0.058696	0.15499	-0.41802	1.30189e-36	-0.405742	1.96362e-34
ATP5G2	517	-0.0703879	0.0308137	-0.0201737	0.662233	-1.29902	0	-1.2488	0
ATP5G3	518	0.0015855	0.976916	-0.0383542	0.357036	-0.0395721	0.290049	-0.0795118	0.021162
ATP5H	10476	-0.0318872	0.451171	-0.0270658	0.53865	0.000834559	0.983242	0.00565596	0.904076
ATP5I	521	0.0424819	0.247651	-0.0846623	0.0103871	-0.082857	0.00794469	-0.210001	1.09766e-12
ATP5J2-PTCD1	100526740	NA	NA	NA	NA	NA	NA	0.0704042	0.576393
ATP5J2	9551	-0.0188404	0.703858	-0.0413819	0.338863	0.0614729	0.097999	0.0389313	0.34113
ATP5J	522	0.0314338	0.501737	-0.0500738	0.246667	-0.035814	0.384327	-0.117322	0.00106583
ATP5L2	267020	-0.205506	0.509483	-0.139342	0.672955	0.204065	0.456009	0.27023	0.327741
ATP5L	10632	-0.0229285	0.565661	-0.0249574	0.531105	-0.0983752	0.00092717	-0.100404	0.000764842
ATP5O	539	-0.0224107	0.577128	-0.0191793	0.646598	0.0317961	0.35089	0.0350275	0.313152
ATP5SL	55101	0.111078	0.00800077	-0.0130336	0.829444	0.180572	2.5412e-06	0.05646	0.199678
ATP5S	27109	0.0587691	0.375911	0.0163055	0.849112	-0.205355	0.000115901	-0.247818	2.07088e-06
ATP6AP1L	92270	0.067642	0.621236	-0.0102686	0.951608	0.0543158	0.661902	-0.0235948	0.865011
ATP6AP1	537	0.0205333	0.609369	0.116268	0.00011695	-0.158886	2.81249e-08	-0.0631507	0.041913
ATP6AP2	10159	-0.102022	3.12424e-05	-0.00622998	0.871414	0.113949	1.12072e-06	0.209742	6.34692e-20
ATP6V0A1	535	-0.162749	6.93448e-06	-0.117329	0.00177246	-0.0704063	0.0615876	-0.024987	0.586366
ATP6V0A2	23545	-0.0846944	0.00349061	0.003898	0.931626	0.077741	0.00501711	0.166333	3.37029e-10
ATP6V0A4	50617	-0.191493	1.6105e-07	0.0116832	0.844366	-0.433121	9.95391e-35	-0.229945	1.76186e-10
ATP6V0B	533	0.0495477	0.112674	0.0221881	0.548079	-0.115616	1.71931e-05	-0.142976	7.68652e-08
ATP6V0CP3	442211	NA	NA	NA	NA	NA	NA	NA	NA
ATP6V0C	527	0.228695	2.3253e-05	-0.0516136	0.448795	0.313203	1.0093e-09	0.0328942	0.628504
ATP6V0D1	9114	0.0560351	0.10477	-0.010914	0.814866	-0.0375442	0.270244	-0.104493	0.000576432
ATP6V0D2	245972	-0.0884702	0.462842	-0.435178	0.000602761	-1.58472	8.84035e-56	-1.93143	1.99706e-75
ATP6V0E1	8992	0.206063	1.44576e-16	0.212024	1.71162e-17	-0.105536	3.26179e-05	-0.099575	8.78221e-05
ATP6V0E2-AS1	401431	0.075883	0.182903	0.0811978	0.142556	0.147088	0.0024591	0.152402	0.00153177
ATP6V0E2	155066	0.300311	1.07629e-12	0.118621	0.00676557	0.826298	4.44657e-95	0.644608	6.79134e-60
ATP6V1A	523	0.0529788	0.0392749	0.013397	0.687206	0.18307	2.23036e-16	0.143488	1.71815e-10
ATP6V1B1-AS1	101927750	-0.121409	0.569394	0.25201	0.250322	-1.21282	2.34602e-13	-0.839402	3.18824e-07
ATP6V1B1	525	0.221377	0.412416	0.0964267	0.76717	-0.329977	0.165113	-0.454928	0.0441136
ATP6V1B2	526	-0.0490174	0.078332	-0.0906856	0.000478162	-0.219558	2.57802e-20	-0.261227	4.00788e-28
ATP6V1C1	528	-0.00764642	0.838058	0.0257076	0.413749	-0.217897	1.06817e-20	-0.184543	3.49756e-15
ATP6V1C2	245973	-0.457123	0.0473998	-0.425007	0.0608901	0.270237	0.226665	0.302353	0.199886
ATP6V1D	51382	-0.0336045	0.258468	-0.0927358	0.000220445	0.138371	5.2456e-09	0.0792396	0.0013514
ATP6V1E1	529	0.0661672	0.0448953	0.0238856	0.555297	-0.081924	0.00714347	-0.124206	2.55779e-05
ATP6V1E2	90423	0.152703	0.0825031	0.225171	0.021452	-0.923525	1.27364e-29	-0.851057	1.77443e-27
ATP6V1F	9296	0.154971	1.75931e-05	0.0549654	0.19053	0.118028	0.000911212	0.0180225	0.699429
ATP6V1G1	9550	-0.0192052	0.580351	-0.00944913	0.810524	-0.0941209	0.000231729	-0.0843648	0.00113295
ATP6V1G2-DDX39B	100532737	NA	NA	NA	NA	-0.0274776	0.879095	0.115491	0.501611
ATP6V1G2	534	0.0573683	0.82795	0.160179	0.394629	1.14798	1.4732e-13	1.25079	3.3316e-16
ATP6V1G3	127124	-0.00409761	0.991924	-0.406983	0.171523	0.361456	0.194132	-0.0414298	0.908839
ATP6V1H	51606	0.193034	1.72318e-15	0.111189	9.1598e-06	0.0584288	0.0240354	-0.0234168	0.432822
ATP7A	538	0.464425	8.87185e-50	0.411305	3.85891e-42	0.419314	5.44757e-41	0.366195	4.12432e-34
ATP7B	540	0.170504	0.00421436	0.273699	2.77188e-08	0.791814	3.16839e-54	0.895009	1.21519e-73
ATP8A1	10396	-0.276133	0.00117826	-0.241927	0.00484349	0.0294091	0.775597	0.0636148	0.538447
ATP8A2	51761	-0.266991	1.61006e-05	-0.377427	8.32567e-09	-0.517819	3.60199e-18	-0.628254	3.28306e-24
ATP8B1	5205	0.138417	3.53889e-06	0.306214	2.11082e-24	-1.01435	8.62493e-271	-0.846549	3.95684e-196
ATP8B2	57198	0.150582	0.000282485	0.195529	1.07267e-08	1.47255	0	1.5175	0
ATP8B3	148229	0.100931	0.137439	0.292853	4.39908e-07	-0.0138864	0.85918	0.178036	0.00215089
ATP8B4	79895	2.15206	4.01841e-33	1.93307	4.8131e-30	0.529442	0.0104797	0.31045	0.0652262
ATP8B5P	158381	0.977878	7.98998e-06	0.750388	0.00124506	-0.218055	0.410312	-0.445544	0.0448219
ATP9A	10079	0.388722	1.49803e-20	0.466988	1.41297e-28	-0.158581	0.00037835	-0.0803153	0.0778475
ATP9B	374868	0.0902393	0.023467	0.00892685	0.881103	-0.0195782	0.671151	-0.100891	0.0071159
ATPAF1	64756	0.072922	0.0509	0.0174999	0.708675	0.514166	1.15153e-60	0.458743	5.80763e-49
ATPAF2	91647	0.131755	0.0309191	0.0535482	0.459895	0.0644966	0.310963	-0.0137103	0.859267
ATPIF1	93974	0.181342	1.03142e-09	0.161277	5.95116e-08	0.0487277	0.135741	0.028662	0.425939
ATRAID	51374	-0.0118839	0.843221	-0.0327199	0.534686	-0.0821461	0.045586	-0.102982	0.010734
ATRIP	84126	0.0116948	0.849495	0.0151597	0.800933	0.0779947	0.0642053	0.0814595	0.0538159
ATRNL1	26033	-0.0775425	0.027527	-0.0984147	0.0033399	0.131654	2.80272e-05	0.110782	0.000583151
ATRN	8455	-0.0624874	0.031654	0.00333372	0.942251	-0.395342	9.54501e-55	-0.329521	2.18458e-38
ATRX	546	-0.0804054	0.0161661	-0.00256596	0.962152	0.127058	3.03563e-05	0.204897	6.78355e-12
ATR	545	-0.144093	1.20128e-07	-0.123092	8.37034e-06	-0.127061	1.81721e-06	-0.10606	9.51379e-05
ATXN10	25814	-0.0694253	0.0180017	-0.0511202	0.102792	-0.111636	3.16031e-05	-0.0933306	0.000650667
ATXN1L	342371	-0.0514615	0.156854	-0.0624708	0.077469	-0.035588	0.314697	-0.0465973	0.183732
ATXN1	6310	0.61039	4.00023e-96	0.523604	1.15728e-72	0.283568	2.10057e-21	0.196782	2.13102e-11
ATXN2L	11273	0.199602	7.11132e-06	0.284711	2.71113e-11	0.142565	0.0012143	0.227674	7.80828e-08
ATXN2	6311	0.134095	0.00128724	0.138167	0.000876509	-0.0133795	0.798109	-0.00930789	0.866846
ATXN3L	92552	NA	NA	NA	NA	NA	NA	NA	NA
ATXN3	4287	-0.161194	7.08601e-07	-0.104025	0.0021048	-0.00323419	0.941869	0.0539343	0.131111
ATXN7L1	222255	-0.0933741	0.165026	-0.0553361	0.468507	-0.139225	0.0194743	-0.101187	0.110579
ATXN7L2	127002	-0.00212642	0.982925	-0.0072735	0.942251	0.34897	2.66307e-09	0.343823	4.5861e-09
ATXN7L3B	552889	0.174503	8.79545e-13	0.209519	1.41417e-18	0.123827	3.50313e-07	0.158844	2.14192e-11
ATXN7L3	56970	-0.00875344	0.843862	0.0145352	0.727612	0.16789	1.72268e-09	0.191179	5.83127e-12
ATXN7	6314	0.0503435	0.168432	0.0841546	0.0119503	0.0273305	0.457464	0.0611416	0.06616
ATXN8OS	6315	NA	NA	NA	NA	NA	NA	NA	NA
AUH	549	-6.29636e-05	0.999353	0.131171	0.0239982	0.181261	0.000901373	0.312495	2.24395e-09
AUNIP	79000	-0.137288	0.000338578	-0.107182	0.0071247	-0.0760547	0.0506243	-0.0459493	0.290357
AUP1	550	-0.106073	3.33625e-06	-0.113351	6.07054e-07	-0.0937914	2.50851e-05	-0.101069	6.06826e-06
AURKAIP1	54998	0.202847	2.29998e-06	-0.0253639	0.674285	0.228182	3.37695e-08	-2.8837e-05	1
AURKAPS1	6791	-0.0130668	0.948511	0.062361	0.742766	-0.34626	0.00796426	-0.270832	0.0438524
AURKA	6790	-0.0899465	0.000789396	-0.0528164	0.0701891	-0.186974	4.61193e-14	-0.149844	2.26629e-09
AURKB	9212	-0.115472	3.56101e-05	-0.235997	5.33353e-19	0.0463232	0.115114	-0.0742014	0.0086827
AURKC	6795	0.0422579	0.892376	0.243961	0.315006	-0.0430595	0.869268	0.158644	0.512767
AUTS2	26053	NA	NA	NA	NA	0.142814	0.384273	0.0674517	0.725748
AVEN	57099	-0.0769746	0.108698	-0.108945	0.0112656	0.485069	6.18634e-36	0.453099	5.38735e-31
AVIL	10677	0.116726	0.294847	0.402088	1.2925e-05	-0.137493	0.178235	0.147869	0.130892
AVL9	23080	-0.0482161	0.115776	0.00692384	0.873825	-0.177542	7.0288e-12	-0.122402	3.49195e-06
AVPI1	60370	0.244418	1.28168e-10	0.198963	5.05378e-07	-0.267354	2.16124e-12	-0.312809	2.51146e-17
AVPR1A	552	NA	NA	NA	NA	-0.219198	0.166201	-0.0342497	0.866398
AVPR1B	553	NA	NA	NA	NA	0.00462243	0.980499	0.127366	0.489782
AVPR2	554	NA	NA	NA	NA	0.632147	0.00495766	0.46513	0.0486313
AVP	551	NA	NA	NA	NA	NA	NA	NA	NA
AWAT1	158833	NA	NA	NA	NA	NA	NA	NA	NA
AWAT2	158835	NA	NA	NA	NA	0.0479338	0.790841	0.10894	0.538558
AXDND1	126859	-0.123983	0.521354	-0.081994	0.703838	-0.1847	0.26201	-0.142711	0.426015
AXIN1	8312	-0.00334688	0.958467	-0.0836155	0.0476678	0.265678	5.16065e-13	0.185409	7.72288e-07
AXIN2	8313	-0.442493	2.26708e-14	-0.335993	5.08636e-09	0.074999	0.240427	0.181499	0.00290541
AXL	558	-0.174142	2.98814e-13	-0.125215	2.52713e-07	0.198004	1.84281e-17	0.246931	1.95042e-26
AZGP1P1	646282	NA	NA	NA	NA	0.186731	0.216045	0.00678561	0.97466
AZGP1	563	0.138688	0.552589	0.249876	0.184509	0.663244	7.24361e-05	0.774433	1.65936e-06
AZI2	64343	0.00381628	0.937976	0.0239914	0.568764	-0.254181	6.08613e-18	-0.234006	1.9335e-15
AZIN1-AS1	100506753	0.080838	0.788569	-0.0527224	0.870548	0.134283	0.58448	0.000722237	0.998929
AZIN1	51582	-0.0408787	0.0762564	-0.0231044	0.374337	-0.141132	8.90357e-13	-0.123358	5.58202e-10
AZIN2	113451	0.00386945	0.969775	0.0907632	0.165309	0.666318	1.10342e-32	0.753212	5.65692e-42
AZU1	566	NA	NA	-0.267755	0.35426	0.138242	0.627903	-0.40627	0.107936
B2M	567	-0.0555669	0.0642382	-0.0504725	0.100496	0.140199	7.78123e-08	0.145293	2.71726e-08
B3GALNT1	8706	-0.0727607	0.049757	-0.0495247	0.207707	0.18045	1.98527e-08	0.203686	2.40337e-10
B3GALNT2	148789	-0.210163	3.78773e-19	-0.196095	4.04931e-17	0.101	1.91612e-05	0.115067	1.32087e-06
B3GALT1	8708	0.0988948	0.770453	-0.215607	0.46209	0.420076	0.0822052	0.105574	0.729265
B3GALT2	8707	NA	NA	NA	NA	-0.102788	0.554975	-0.132759	0.458106
B3GALT4	8705	0.202585	0.107249	0.356303	0.00019179	0.993155	1.38987e-23	1.14687	1.16863e-33
B3GALT5-AS1	114041	NA	NA	0.491779	0.0801237	0.568252	0.0217876	0.498167	0.0601873
B3GALT5	10317	0.25987	0.0142745	0.302987	0.00353144	-0.00348293	0.978313	0.0396342	0.76263
B3GALT6	126792	0.0256376	0.618801	-0.0624432	0.156517	-0.00770202	0.87643	-0.0957828	0.0134836
B3GAT1	27087	NA	NA	NA	NA	NA	NA	NA	NA
B3GAT2	135152	NA	NA	NA	NA	-0.0867875	0.738282	-0.153892	0.545817
B3GAT3	26229	0.26968	1.53001e-12	0.0820533	0.0586611	0.134523	0.000536287	-0.0531034	0.226542
B3GLCT	145173	0.065402	0.101804	0.0940289	0.0130897	-0.0486714	0.213246	-0.0200446	0.659701
B3GNT2	10678	-0.1243	0.000156685	-0.0989392	0.00298377	0.107372	0.000689297	0.132733	2.62533e-05
B3GNT3	10331	-0.655224	1.73076e-14	-0.309592	0.00138549	-0.609983	3.55842e-13	-0.264351	0.00527655
B3GNT4	79369	-0.0862632	0.754299	-0.269692	0.205323	0.76018	2.31722e-05	0.576751	0.00203261
B3GNT5	84002	-0.488082	5.32537e-56	-0.542047	5.86758e-63	-0.445251	2.42058e-47	-0.499215	1.04888e-53
B3GNT6	192134	NA	NA	NA	NA	-0.0662906	0.748024	0.0980467	0.646861
B3GNT7	93010	-0.913145	6.81794e-21	-1.14054	7.29813e-63	2.20895	5.24555e-190	1.98155	2.85702e-109
B3GNT8	374907	0.696092	2.18195e-13	0.442789	1.55401e-06	0.483087	4.71296e-07	0.229784	0.0137372
B3GNT9	84752	0.19628	1.88704e-05	0.0829645	0.093569	0.325871	3.65102e-14	0.212555	6.72513e-07
B3GNTL1	146712	0.0955496	0.11398	-0.0642147	0.379317	-0.616127	1.55401e-31	-0.775892	5.12724e-50
B4GALNT1	2583	0.152041	0.0249356	0.127085	0.063256	0.149796	0.0200662	0.12484	0.0535846
B4GALNT2	124872	1.09741	5.32661e-07	0.948062	8.69798e-06	0.397679	0.0988483	0.248333	0.2907
B4GALNT3	283358	-0.287152	0.0325407	-0.386216	0.000207496	1.28707	4.53214e-35	1.18801	3.03656e-27
B4GALNT4	338707	0.0915449	0.37189	-0.163148	0.0490054	1.15268	6.31968e-55	0.897986	9.32908e-34
B4GALT1-AS1	101929639	-0.00746724	0.978123	0.245224	0.22676	-0.235069	0.209244	0.0176223	0.943148
B4GALT1	2683	0.0646514	0.0510088	0.0406658	0.269479	-0.212166	2.15132e-13	-0.236152	2.07053e-16
B4GALT2	8704	0.0824571	0.0349621	-0.0333213	0.467083	0.505569	1.43313e-51	0.389791	3.76656e-31
B4GALT3	8703	-0.0537763	0.142162	-0.0673196	0.0683967	-0.483313	9.36061e-57	-0.496856	9.49347e-60
B4GALT4-AS1	100874201	NA	NA	NA	NA	-0.0290839	0.865635	0.137707	0.380142
B4GALT4	8702	0.105414	0.0187124	0.300919	2.28569e-13	-0.20316	9.25597e-07	-0.00765558	0.895742
B4GALT5	9334	-0.143092	2.47915e-12	-0.117598	4.11652e-09	0.426753	9.10999e-109	0.452246	3.06797e-120
B4GALT6	9331	-0.314404	4.6161e-13	-0.419449	1.52329e-20	-0.443425	2.19399e-25	-0.54847	1.49532e-35
B4GALT7	11285	0.0990058	0.0635714	-0.0190001	0.789158	0.305101	2.54548e-11	0.187095	6.52481e-05
B4GAT1	11041	0.262766	1.83121e-08	0.237564	6.50301e-08	0.645385	1.98362e-49	0.620183	5.76771e-48
B9D1	27077	0.254936	1.80138e-05	0.21483	0.00026694	0.164494	0.00607959	0.124389	0.037492
B9D2	80776	0.110301	0.164048	-0.018803	0.870233	-0.372179	4.45532e-08	-0.501283	5.4114e-14
BAALC-AS1	100499183	-0.428684	0.152093	-0.182848	0.607036	-0.205477	0.502693	0.0403592	0.913264
BAALC-AS2	157556	NA	NA	NA	NA	0.00208951	0.991318	-0.078859	0.690675
BAALC	79870	NA	NA	NA	NA	-0.308886	0.19575	-0.5253	0.0212207
BAAT	570	-0.258732	0.336182	0.155319	0.614861	-0.534549	0.0179984	-0.120497	0.675078
BABAM1	29086	0.0568115	0.0589822	0.0350332	0.292638	-0.081777	0.00274495	-0.103555	0.000114299
BACE1-AS	100379571	0.0291612	0.890472	0.107187	0.559261	-0.202073	0.172382	-0.124048	0.445273
BACE1	23621	0.00262065	0.955942	-0.0494015	0.134177	0.103295	0.00026602	0.0512726	0.0976988
BACE2	25825	-0.312327	1.06413e-28	-0.313264	2.38453e-28	-0.220559	3.29934e-15	-0.221496	7.72329e-15
BACH1-IT2	100874322	0.0294938	0.896343	-0.0812625	0.682263	0.265265	0.0756437	0.154508	0.352303
BACH1	571	-0.239669	1.93212e-20	-0.205357	4.746e-15	-0.287209	1.4723e-29	-0.252898	7.67829e-23
BACH2	60468	0.0414081	0.802128	0.0831626	0.592182	-0.220449	0.062697	-0.178694	0.14352
BAD	572	0.37561	9.00841e-07	0.0721067	0.468023	0.229669	0.00278312	-0.0738339	0.420289
BAG1	573	0.0921542	0.00490936	0.120433	0.000147815	-0.0276151	0.44974	0.000663335	0.989825
BAG2	9532	-0.020525	0.57964	-0.0175642	0.654959	-0.222084	4.49136e-17	-0.219123	1.19708e-16
BAG3	9531	0.0488089	0.222767	-0.00706699	0.898391	-0.218424	1.83073e-11	-0.2743	1.75962e-17
BAG4	9530	-0.0583668	0.129164	0.0169192	0.727487	-0.0431939	0.24576	0.0320921	0.425905
BAG5	9529	-0.124837	1.68063e-05	-0.126178	1.52721e-05	-0.180012	6.97726e-11	-0.181353	6.87077e-11
BAG6	7917	0.0590232	0.0219066	0.00364161	0.926494	0.0318368	0.227607	-0.0235448	0.408835
BAGE2	85319	NA	NA	NA	NA	NA	NA	NA	NA
BAGE3	85318	NA	NA	NA	NA	NA	NA	NA	NA
BAGE4	85317	NA	NA	NA	NA	NA	NA	NA	NA
BAGE5	85316	NA	NA	NA	NA	NA	NA	NA	NA
BAGE	574	NA	NA	NA	NA	NA	NA	0.0229378	0.870714
BAHCC1	57597	-0.135301	0.103299	-0.156371	0.0408934	0.716415	1.49812e-26	0.695344	1.53974e-24
BAHD1	22893	-0.00182386	0.974311	-0.0101873	0.834603	0.610774	5.47744e-88	0.60241	8.81179e-86
BAIAP2-AS1	440465	0.383004	1.36666e-09	0.414705	1.66864e-11	0.104233	0.139976	0.135934	0.035655
BAIAP2L1	55971	-0.199532	6.89139e-10	-0.08503	0.0129101	0.199997	9.31723e-11	0.314498	2.73721e-24
BAIAP2L2	80115	0.129968	0.637125	0.172002	0.526676	-0.210093	0.369327	-0.168059	0.493578
BAIAP2	10458	0.0818435	0.0421258	0.157927	1.79037e-05	-0.00269829	0.956559	0.0733854	0.056452
BAIAP3	8938	0.523759	5.19511e-10	0.273268	0.00067574	0.975894	6.89572e-35	0.725403	1.19724e-21
BAK1	578	0.0449981	0.225324	-0.0980687	0.00200195	0.534898	2.53441e-76	0.391831	2.08163e-41
BAMBI	25805	0.653276	4.5599e-70	0.86551	1.23963e-108	-0.660669	1.50011e-62	-0.448435	1.25721e-34
BANCR	100885775	0.112696	0.767238	0.712138	0.00538982	1.54895	2.67995e-10	2.1484	3.29761e-19
BANF1	8815	-0.082138	0.00554502	-0.101602	0.000489257	-0.141896	1.94245e-07	-0.16136	3.3057e-09
BANF2	140836	NA	NA	NA	NA	NA	NA	-0.0439169	0.776894
BANK1	55024	0.0624678	0.623523	0.3681	0.000292525	-0.572081	1.39783e-09	-0.266448	0.00528281
BANP	54971	0.152298	0.000476762	-0.00833957	0.905618	-0.0737041	0.10883	-0.234341	1.13262e-08
BAP1	8314	0.0043206	0.925163	-0.0523071	0.110577	0.227835	8.98564e-17	0.171208	6.50907e-10
BARD1	580	0.0307101	0.445666	-0.0385091	0.322843	-0.0433124	0.211551	-0.112532	0.000315116
BARHL1	56751	NA	NA	NA	NA	NA	NA	NA	NA
BARHL2	343472	NA	NA	NA	NA	NA	NA	NA	NA
BARX1	56033	NA	NA	NA	NA	NA	NA	0.0922282	0.448755
BARX2	8538	0.0745628	0.807912	-0.253409	0.295934	0.477954	0.0203813	0.149982	0.553483
BASP1P1	646201	NA	NA	NA	NA	NA	NA	-0.116626	0.316996
BASP1	10409	0.45606	1.77863e-41	0.590152	1.21975e-69	0.0234246	0.590714	0.157516	4.71918e-06
BATF2	116071	-0.0193315	0.923059	0.0837914	0.640446	-0.220466	0.105354	-0.117343	0.441704
BATF3	55509	-0.246179	0.00340028	-0.313657	1.73331e-05	0.847218	7.70187e-33	0.77974	3.00602e-26
BATF	10538	0.171296	0.0563064	-0.229026	0.00844275	0.134271	0.125033	-0.266051	0.00110068
BAX	581	0.0196797	0.678251	-0.101536	0.00419429	0.125376	0.000162196	0.00416117	0.933289
BAZ1A	11177	-0.0730683	0.0137525	-0.102659	0.000284377	0.0818467	0.00317332	0.0522561	0.0783585
BAZ1B	9031	-0.0342581	0.126028	-0.032049	0.159793	-0.0254632	0.23977	-0.0232541	0.30488
BAZ2A	11176	-0.00498277	0.932191	0.0508858	0.239837	0.279818	6.64551e-16	0.335687	1.99752e-22
BAZ2B	29994	0.170129	0.51924	0.19734	0.468224	-0.396015	0.0700232	-0.368804	0.0905575
BAZ2B	29994	0.10866	0.00271536	0.257008	2.6588e-14	-0.191085	1.42708e-08	-0.0427371	0.28259
BBC3	27113	0.00818767	0.950851	-0.204457	0.0214931	0.0779896	0.408786	-0.134655	0.135449
BBIP1	92482	0.126607	0.00464112	0.120324	0.00789629	-0.0312469	0.543086	-0.0375304	0.464068
BBOF1	80127	0.106226	0.0812327	-0.0193904	0.822906	-0.197982	0.000331149	-0.323599	1.06402e-09
BBOX1-AS1	103695435	-0.235956	0.484544	-0.11985	0.751465	-0.51313	0.0595318	-0.397024	0.167556
BBOX1	8424	NA	NA	NA	NA	NA	NA	NA	NA
BBS10	79738	-0.00408459	0.946296	0.134048	0.000474845	-0.00951442	0.847141	0.128618	0.000529924
BBS12	166379	-0.186585	5.90064e-05	0.0451758	0.473871	-0.580865	4.40913e-39	-0.349104	8.76956e-15
BBS1	582	0.124598	0.0144526	0.126594	0.0129202	0.00456024	0.944388	0.00655589	0.924128
BBS2	583	0.0591242	0.181435	0.147327	0.000132196	-0.0601298	0.14375	0.0280727	0.550445
BBS4	585	0.063881	0.365228	0.156038	0.0100183	-0.0859344	0.167649	0.0062223	0.939864
BBS5	129880	-0.0137644	0.898933	-0.180398	0.0236318	-0.388009	1.40543e-08	-0.554642	4.29336e-16
BBS7	55212	0.126221	1.46952e-05	0.243771	3.08799e-18	-0.143383	4.39686e-07	-0.0258318	0.45768
BBS9	27241	0.205741	0.000254942	0.166134	0.00297492	0.218468	5.12053e-05	0.178861	0.000784667
BBX	56987	-0.111095	1.88469e-06	-0.184607	1.99686e-16	0.0139345	0.624686	-0.059578	0.0128067
BCAM	4059	0.429191	0.00112592	0.219344	0.0919222	0.865253	2.91711e-13	0.655406	9.53096e-09
BCAN	63827	NA	NA	NA	NA	-0.011842	0.966872	0.300931	0.215563
BCAP29	55973	0.148669	3.19679e-06	0.20631	5.54692e-11	-0.288309	3.84351e-21	-0.230667	3.53649e-14
BCAP31	10134	-0.10296	2.76262e-06	-0.10875	5.006e-07	0.265567	3.87565e-38	0.259777	2.39716e-36
BCAR1	9564	0.163417	0.0744416	-0.0729482	0.49765	0.197814	0.0184769	-0.0385519	0.723444
BCAR3	8412	-0.290934	5.10141e-34	-0.37772	7.10638e-55	-0.40705	3.59521e-66	-0.493836	3.10941e-94
BCAR4	400500	NA	NA	NA	NA	-0.135326	0.6378	-0.30451	0.25569
BCAS1	8537	-0.135294	0.695692	0.388922	0.110117	1.3479	1.29075e-09	1.87211	1.35958e-17
BCAS2	10286	-0.00607405	0.898199	0.00388263	0.939873	-0.202533	3.32533e-12	-0.192576	3.79965e-11
BCAS3	54828	0.0925783	0.0233577	0.0841835	0.0368386	0.2111	5.30395e-09	0.202705	1.3881e-08
BCAS4	55653	0.0533965	0.545785	-0.104837	0.172357	0.234448	0.000333956	0.0762151	0.321861
BCAT1	586	0.360701	1.75182e-38	0.532678	6.87049e-83	-0.386192	3.49285e-44	-0.214215	1.8034e-14
BCAT2	587	0.181186	0.000130955	0.0886777	0.0892984	0.236175	1.43853e-07	0.143666	0.00196003
BCCIP	56647	-0.145396	5.78993e-07	-0.198143	2.81809e-12	0.00574621	0.880036	-0.0470007	0.143953
BCDIN3D-AS1	100286844	0.201051	0.402603	0.222504	0.369886	-0.370801	0.0739079	-0.349348	0.0892273
BCDIN3D	144233	0.137909	0.0886716	0.236479	0.00138549	0.0254331	0.785228	0.124003	0.104063
BCHE	590	0.144555	0.513917	0.421261	0.0180208	0.0557306	0.799406	0.332437	0.0554511
BCKDHA	593	0.0195333	0.749837	-0.0613583	0.200716	0.476071	4.19242e-34	0.395179	8.15352e-24
BCKDHB	594	-0.022151	0.779546	0.0297863	0.706454	-0.218047	4.52952e-05	-0.16611	0.00232499
BCKDK	10295	0.095085	0.00474092	-0.0660933	0.0583454	0.291184	3.92952e-22	0.130005	2.87275e-05
BCL10	8915	-0.159723	5.07243e-05	-0.208674	5.54402e-08	0.0149142	0.762747	-0.0340364	0.473593
BCL11A	53335	-0.0753921	0.849966	0.24462	0.469742	0.00683011	0.98269	0.326842	0.274143
BCL11B	64919	0.112954	0.762843	0.236615	0.478335	-0.146347	0.641699	-0.0226851	0.952968
BCL2A1	597	-1.33734	1.02233e-09	-1.30902	2.45912e-08	-0.996755	3.02522e-06	-0.968434	4.15795e-05
BCL2L10	10017	NA	NA	NA	NA	0.0806754	0.646152	-0.00052229	0.998929
BCL2L11	10018	-0.115556	0.0159978	-0.115377	0.0153848	0.0607621	0.212323	0.0609417	0.228996
BCL2L12	83596	0.137764	0.000836679	0.00315716	0.963594	0.152515	0.000101875	0.0179086	0.734834
BCL2L13	23786	0.00275943	0.956423	0.0116682	0.801265	0.0340511	0.328904	0.0429599	0.21427
BCL2L14	79370	NA	NA	-0.147546	0.67843	0.446425	0.089852	0.357901	0.196144
BCL2L15	440603	0.849938	3.27785e-09	0.703851	2.51799e-05	-0.895668	1.55622e-08	-1.04176	1.3604e-13
BCL2L1	598	-0.249824	1.99269e-30	-0.274266	4.04821e-37	0.228202	2.48523e-26	0.20376	6.34426e-21
BCL2L2-PABPN1	100529063	0.126334	0.652373	-0.0208367	0.951628	0.0873447	0.733405	-0.0598256	0.831748
BCL2L2	599	-0.0378403	0.382081	0.00615905	0.91807	-0.496536	1.38786e-49	-0.452537	1.01785e-41
BCL2	596	0.134026	0.0250415	0.326469	1.89443e-08	-0.629123	2.15434e-30	-0.436679	3.32552e-16
BCL3	602	0.0287959	0.815573	-0.0475643	0.687283	-0.0994893	0.280689	-0.175849	0.0417994
BCL6B	255877	0.206854	0.539041	-0.142787	0.692645	0.309867	0.274001	-0.0397733	0.91273
BCL6	604	0.00428904	0.935179	0.162145	2.74968e-06	-0.520829	1.52694e-59	-0.362973	2.25142e-30
BCL7A	605	-0.00325713	0.965997	0.0139707	0.85552	-0.257466	2.63927e-08	-0.240238	2.01019e-07
BCL7B	9275	0.0265937	0.583472	-0.123142	0.000952847	0.0528109	0.178636	-0.0969251	0.00844174
BCL7C	9274	0.250913	2.10039e-06	-0.0564172	0.39213	0.312657	6.71279e-10	0.00532672	0.94546
BCL9L	283149	-0.119032	0.19705	-0.360408	3.9898e-06	0.377709	6.0935e-07	0.136334	0.108692
BCL9	607	0.112699	0.0999463	-0.0376913	0.647122	0.286467	8.34087e-07	0.136076	0.0276458
BCLAF1	9774	-0.0743499	0.000444086	-0.0464915	0.0404746	-0.0397531	0.0661886	-0.0118947	0.65629
BCO1	53630	0.550223	0.054136	0.394444	0.198418	0.194019	0.527233	0.0382391	0.918984
BCO2	83875	-0.045572	0.842436	0.211411	0.224542	0.126657	0.467293	0.38364	0.01081
BCORL1	63035	0.221427	0.00324498	0.153373	0.0330609	1.30474	1.15674e-89	1.23669	7.56129e-83
BCORP1	286554	NA	NA	NA	NA	NA	NA	NA	NA
BCOR	54880	0.107488	0.00107651	0.140697	6.59915e-06	0.25484	2.28229e-17	0.288048	2.95342e-22
BCRP2	400892	NA	NA	NA	NA	-0.106998	0.564102	0.0178141	0.93893
BCRP3	644165	0.0313567	0.920289	0.108288	0.66989	0.74133	6.6703e-05	0.818261	8.42087e-06
BCR	613	0.121318	0.00162084	0.0367371	0.422379	0.541907	4.69888e-56	0.457326	1.11872e-40
BCS1L	617	-0.0437368	0.365878	-0.0695243	0.140676	-0.476576	4.9449e-37	-0.502364	6.6109e-41
BCYRN1	618	NA	NA	NA	NA	NA	NA	NA	NA
BDH1	622	-0.107377	0.00104506	-0.193724	5.10566e-10	-0.0362916	0.307234	-0.122639	9.86355e-05
BDH2	56898	0.087679	0.0711479	0.0808721	0.106909	-0.0943041	0.0389395	-0.101111	0.0252235
BDKRB1	623	NA	NA	NA	NA	-0.161064	0.538121	-0.114552	0.680602
BDKRB2	624	NA	NA	NA	NA	-0.00710964	0.978161	-0.049997	0.859308
BDNF-AS	497258	-0.0630425	0.805087	-0.0927616	0.71819	-0.349799	0.0543264	-0.379518	0.0379822
BDNF	627	0.138069	2.40774e-05	0.245644	5.37821e-15	-0.127503	7.04501e-05	-0.0199284	0.630107
BDP1	55814	-0.113491	0.000385438	-0.0595768	0.0923383	-0.143832	2.04103e-06	-0.0899175	0.00446483
BEAN1-AS1	101927726	NA	NA	0.0526158	0.886323	0.0670335	0.82082	0.149281	0.609199
BEAN1	146227	-0.615781	0.0026264	-0.880107	1.77059e-08	1.62884	3.74441e-24	1.36451	2.50512e-14
BECN1	8678	-0.0523514	0.0452984	-0.0237907	0.43558	-0.0132364	0.651987	0.0153242	0.615526
BECN2	441925	NA	NA	NA	NA	NA	NA	-0.0117619	0.951572
BEGAIN	57596	0.16571	0.630151	0.0976159	0.781517	1.13798	1.78389e-06	1.06989	6.85121e-06
BEND2	139105	NA	NA	NA	NA	NA	NA	-0.0480152	0.751485
BEND3P3	650623	NA	NA	NA	NA	0.113962	0.497704	0.0318353	0.873497
BEND3	57673	-0.372581	4.48732e-15	-0.458629	6.81304e-22	-0.0908516	0.0727017	-0.176899	0.000456732
BEND4	389206	-0.207173	0.547949	0.641445	0.0214974	0.67882	0.010135	1.52744	8.78935e-10
BEND5	79656	NA	NA	NA	NA	0.169142	0.494094	0.13548	0.614154
BEND6	221336	-0.135656	0.0717883	-0.220618	0.00173909	0.0161377	0.853792	-0.0688247	0.39733
BEND7	222389	-0.223561	6.73433e-08	0.0288693	0.613301	-0.0861028	0.0457544	0.166328	5.27947e-05
BEST1	7439	-0.239167	0.114221	0.180478	0.219594	0.314153	0.0161516	0.733798	3.32781e-09
BEST2	54831	0.0278914	0.946296	-0.0523866	0.898684	-0.367011	0.189435	-0.447289	0.107191
BEST3	144453	0.148264	0.220959	0.402109	5.9214e-05	0.0967858	0.41441	0.350631	0.00032205
BEST4	266675	0.431165	0.0365799	0.659134	0.00077081	-0.137946	0.555923	0.0900232	0.709821
BET1L	51272	0.042398	0.252881	0.0480578	0.195235	-0.165505	4.19648e-08	-0.159845	1.03387e-07
BET1	10282	0.0291159	0.58956	0.022769	0.68619	0.14472	0.00022767	0.138373	0.000451605
BEX1	55859	NA	NA	NA	NA	0.0345809	0.882424	-0.132288	0.556126
BEX2	84707	0.0970938	0.085932	-0.0578891	0.36769	-0.0674116	0.231934	-0.222394	6.99409e-06
BEX3	27018	0.113429	0.000337637	-0.046682	0.19027	0.738373	4.76164e-147	0.578262	7.60582e-91
BEX4	56271	-0.170643	0.604778	0.0647429	0.862132	0.431326	0.0879047	0.666712	0.00611695
BEX5	340542	-0.192725	0.578568	0.0283534	0.948438	-0.0753022	0.822779	0.145776	0.663664
BFAR	51283	-0.103177	0.000160515	0.00095137	0.983844	-0.322439	8.49532e-37	-0.21831	2.04569e-17
BFSP1	631	0.000768209	0.99373	0.130405	0.0459063	0.0119863	0.878103	0.141623	0.0205303
BFSP2-AS1	85003	NA	NA	NA	NA	0.0096383	0.966956	-0.040314	0.873676
BFSP2	8419	NA	NA	NA	NA	NA	NA	NA	NA
BGLAP	632	0.280601	0.361275	0.35549	0.218069	0.288264	0.298444	0.363153	0.177177
BGLT3	103344929	NA	NA	NA	NA	NA	NA	-0.0297466	0.833572
BGN	633	NA	NA	NA	NA	0.106709	0.535177	0.257746	0.0999501
BHLHA15	168620	0.446145	0.0682906	0.390376	0.0590528	1.58643	1.68238e-15	1.53066	8.8676e-16
BHLHA9	727857	NA	NA	NA	NA	NA	NA	NA	NA
BHLHB9	80823	0.320341	5.58675e-17	0.355863	2.13023e-20	-0.130396	0.00128073	-0.0948736	0.0184364
BHLHE22	27319	NA	NA	NA	NA	NA	NA	NA	NA
BHLHE23	128408	NA	NA	NA	NA	NA	NA	NA	NA
BHLHE40-AS1	100507582	-0.20866	0.309334	0.019733	0.940764	0.39664	0.0164165	0.625033	0.000109662
BHLHE40	8553	0.0363649	0.287905	0.0639916	0.0399908	-0.0917815	0.00112785	-0.0641549	0.0288597
BHLHE41	79365	0.0197532	0.824751	0.495826	2.06732e-18	-0.252253	1.51758e-05	0.223819	9.01495e-05
BHMG1	388553	0.204211	0.55016	-0.0420307	0.913655	1.75728	1.7107e-13	1.51103	2.52593e-10
BHMT2	23743	NA	NA	NA	NA	NA	NA	0.00412173	0.982794
BHMT	635	NA	NA	NA	NA	NA	NA	NA	NA
BICC1	80114	-0.350543	1.56652e-50	-0.581309	3.50793e-130	-0.226977	2.87264e-22	-0.457743	1.82039e-80
BICD1	636	-0.0444925	0.66852	0.076175	0.42089	-0.0380229	0.680865	0.0826446	0.340566
BICD2	23299	-0.0302338	0.312414	-0.133445	1.30076e-08	0.531413	1.01328e-122	0.428202	1.71493e-79
BID	637	-0.304104	4.37503e-16	-0.306437	4.15982e-16	-0.164185	1.22977e-05	-0.166517	1.49364e-05
BIK	638	0.164776	0.0819347	0.0127501	0.931123	-0.289064	0.000868359	-0.44109	1.14698e-07
BIN1	274	-0.107998	0.00619793	-0.186155	3.35664e-07	0.296275	3.35362e-17	0.218118	1.17551e-09
BIN2	51411	NA	NA	NA	NA	0.14097	0.530857	0.28378	0.178213
BIN3-IT1	80094	-0.0709545	0.782289	0.127321	0.593819	-0.143528	0.485526	0.054747	0.819171
BIN3	55909	-0.0483563	0.347705	-0.0213751	0.715092	0.167364	3.11747e-05	0.194345	1.18417e-06
BIRC2	329	-0.28031	5.85939e-51	-0.201087	1.37541e-26	-0.0827297	1.68169e-05	-0.00350721	0.900866
BIRC3	330	-0.122219	0.000259885	0.333046	2.07907e-26	-0.71068	1.45492e-118	-0.255415	2.75801e-16
BIRC5	332	0.00516033	0.925812	-0.0425512	0.322413	0.0621487	0.0931097	0.0144372	0.759959
BIRC6-AS2	103752586	NA	NA	NA	NA	NA	NA	-0.0468009	0.78046
BIRC6	57448	-0.0890416	0.000806349	-0.0152895	0.674302	0.0140832	0.657255	0.0878353	0.000613006
BIRC7	79444	NA	NA	NA	NA	0.107937	0.609328	0.158608	0.45752
BIRC8	112401	NA	NA	NA	NA	NA	NA	NA	NA
BISPR	105221694	0.00175458	0.982281	0.109725	0.0396283	0.0799677	0.130784	0.187939	9.09419e-05
BIVM-ERCC5	100533467	NA	NA	NA	NA	NA	NA	-0.00380362	0.984455
BIVM	54841	-0.0671351	0.16592	-0.169863	5.64488e-05	0.047256	0.311518	-0.0554716	0.244502
BLACAT1	101669762	-0.394872	0.139503	0.13446	0.660503	0.621783	0.00590009	1.15111	1.63604e-07
BLACE	338436	NA	NA	NA	NA	NA	NA	NA	NA
BLCAP	10904	-0.0961686	0.000678201	-0.068945	0.0196913	0.0171337	0.606676	0.0443574	0.141157
BLID	414899	-0.103017	0.499181	-0.0711998	0.652299	0.50865	4.99947e-06	0.540467	1.40644e-06
BLK	640	NA	NA	-0.177146	0.593187	0.240558	0.385203	0.190625	0.520624
BLMH	642	-0.0732489	0.00804453	-0.147984	4.14617e-09	0.255413	1.12559e-25	0.180677	3.35139e-13
BLM	641	0.0182444	0.768225	0.225185	1.40046e-07	-0.444136	7.91713e-28	-0.237195	7.35014e-09
BLNK	29760	NA	NA	NA	NA	NA	NA	0.0643933	0.711374
BLOC1S1-RDH5	100528022	-0.0276107	0.947335	0.236688	0.485711	-0.26357	0.375534	0.000728706	0.999169
BLOC1S1	2647	0.0725726	0.35682	0.0284559	0.761913	-0.0986409	0.153134	-0.142758	0.0305611
BLOC1S2	282991	0.0692617	0.0718173	0.0532594	0.189207	0.0304773	0.44996	0.014475	0.755216
BLOC1S3	388552	0.0418988	0.560039	0.130537	0.0259691	-0.0435853	0.497123	0.0450525	0.491569
BLOC1S4	55330	0.0807503	0.21749	0.00161697	0.986073	0.362814	3.14544e-12	0.283681	5.76813e-08
BLOC1S5-TXNDC5	100526836	NA	NA	NA	NA	NA	NA	NA	NA
BLOC1S5	63915	0.0796267	0.841078	0.335797	0.289015	-0.109288	0.740226	0.146883	0.662348
BLOC1S6	26258	-0.0222135	0.586357	-0.0664292	0.0592265	-0.487053	6.47676e-63	-0.531269	1.19504e-74
BLVRA	644	-0.0626689	0.137956	-0.0645171	0.11339	0.256423	9.72951e-14	0.254575	2.10715e-13
BLVRB	645	0.429223	2.50179e-23	0.305787	2.40035e-12	0.117296	0.0108994	-0.00613903	0.924711
BLZF1	8548	0.104156	0.000427285	0.0924763	0.00224846	-0.0761999	0.00980525	-0.0878797	0.00235615
BMF	90427	-1.08886	7.66403e-82	-0.766404	1.3212e-48	0.526182	3.69137e-24	0.84864	1.44354e-49
BMI1	648	0.0485925	0.685305	-0.0469074	0.704389	-0.0426872	0.689527	-0.138187	0.139911
BMP10	27302	-0.306236	0.331041	-0.62131	0.0208026	0.937398	0.000143071	0.622324	0.0176392
BMP15	9210	NA	NA	NA	NA	NA	NA	NA	NA
BMP1	649	-0.112519	0.0113255	-0.00752937	0.911705	0.0537254	0.24427	0.158715	0.000115345
BMP2K	55589	-0.0607615	0.0456815	-0.0372031	0.278547	-0.39378	9.42165e-51	-0.370221	6.46193e-45
BMP2	650	-0.676302	9.23209e-10	-1.32273	1.02569e-38	0.830611	7.11197e-17	0.184187	0.143992
BMP3	651	0.519283	0.00814041	0.390103	0.0261835	1.34605	2.4437e-15	1.21687	5.40714e-14
BMP4	652	0.104671	0.00218678	0.00626726	0.910371	-0.910462	1.34541e-186	-1.00887	7.22783e-231
BMP5	653	0.706633	4.10113e-07	1.49992	1.39591e-28	-0.356565	0.0198645	0.436719	0.00091756
BMP6	654	-0.158066	0.50917	-0.0123586	0.966992	0.467967	0.00889711	0.613674	0.000539752
BMP7-AS1	102723590	NA	NA	NA	NA	NA	NA	NA	NA
BMP7	655	NA	NA	0.260259	0.392694	-0.303966	0.25608	-0.086448	0.796829
BMP8A	353500	-0.155385	0.614052	0.164791	0.552754	0.833839	8.99381e-05	1.15402	3.97259e-08
BMP8B	656	0.049209	0.696378	-0.0783159	0.492006	0.216646	0.0161951	0.0891207	0.394328
BMPER	168667	0.130661	0.000709475	0.129961	0.000367739	0.439795	8.59451e-37	0.439096	7.43146e-38
BMPR1A	657	-0.0299815	0.46145	0.0304488	0.467541	-0.296817	1.19297e-22	-0.236386	7.93139e-15
BMPR1B-AS1	100507012	NA	NA	NA	NA	NA	NA	-0.169736	0.21734
BMPR1B	658	-0.196221	0.00939088	-0.12215	0.156091	-0.364286	1.74431e-07	-0.290215	5.55042e-05
BMPR2	659	-0.0212757	0.623158	0.0521545	0.156572	-0.0343805	0.339534	0.0390497	0.28259
BMS1P17	101101776	NA	NA	NA	NA	NA	NA	NA	NA
BMS1P17	101101776	NA	NA	NA	NA	NA	NA	NA	NA
BMS1P17	101101776	NA	NA	NA	NA	NA	NA	NA	NA
BMS1P18	414763	NA	NA	NA	NA	NA	NA	NA	NA
BMS1P18	414763	NA	NA	NA	NA	NA	NA	NA	NA
BMS1P18	414763	NA	NA	NA	NA	NA	NA	NA	NA
BMS1P20	96610	-0.0987637	0.020341	-0.0747499	0.0920036	0.0581282	0.173518	0.082142	0.0484877
BMS1P21	100288974	0.132962	0.618565	0.349463	0.122959	-0.195042	0.394431	0.021459	0.939864
BMS1P22	106480334	NA	NA	NA	NA	NA	NA	NA	NA
BMS1P22	106480334	NA	NA	NA	NA	NA	NA	NA	NA
BMS1P22	106480334	NA	NA	NA	NA	NA	NA	NA	NA
BMS1P4	729096	-0.0765663	0.279914	0.0392796	0.634802	-0.246317	1.96864e-05	-0.130471	0.0340804
BMS1P5	399761	-0.0671357	0.718218	0.011895	0.956968	0.0356895	0.833719	0.11472	0.468353
BMS1P5	399761	-0.136662	0.711308	0.189589	0.594511	-0.155669	0.625552	0.170582	0.608126
BMS1P6	642826	NA	NA	NA	NA	0.327343	0.0598589	-0.14629	0.457769
BMS1P6	642826	0.0184784	0.965374	0.0725561	0.860092	-0.119998	0.712039	-0.0659201	0.854768
BMS1	9790	-0.111179	2.06412e-06	-0.131246	1.20138e-08	0.00542754	0.859137	-0.0146397	0.626738
BMX	660	NA	NA	0.0573022	0.885694	0.151253	0.615358	0.387262	0.154005
BNC1	646	0.724463	0.000157017	0.724785	0.000521255	-0.766621	0.000125669	-0.766299	3.30837e-05
BNC2	54796	-0.0958389	0.788538	0.0820246	0.830104	-0.679447	0.00598261	-0.501584	0.0520219
BNIP1	662	-0.012006	0.868677	-0.0201961	0.777946	-0.258137	1.88652e-08	-0.266327	6.24645e-09
BNIP2	663	-0.175506	6.14822e-13	-0.159789	4.11292e-11	0.0805197	0.001091	0.0962365	0.000100169
BNIP3L	665	-0.540218	6.18649e-106	-0.470373	1.93689e-81	0.0392925	0.163403	0.109137	2.84877e-05
BNIP3	664	-0.23645	5.65057e-14	-0.330928	5.14255e-27	0.128035	4.89072e-05	0.0335571	0.383067
BNIPL	149428	-0.135905	0.485174	0.278278	0.0947824	-0.0452014	0.815498	0.368982	0.0150365
BOC	91653	-0.0724318	0.387477	-0.189108	0.00263429	0.703243	2.74369e-32	0.586567	4.60846e-22
BOD1L1	259282	-0.0972598	0.00013478	-0.124495	4.7586e-07	0.13226	3.70441e-08	0.105024	1.80958e-05
BOD1L2	284257	NA	NA	NA	NA	NA	NA	NA	NA
BOD1	91272	-0.0219923	0.559	-0.115422	8.66962e-05	-0.372853	1.18531e-43	-0.466282	2.39137e-67
BOK-AS1	100379249	0.401451	0.141603	0.235982	0.430878	0.260893	0.334358	0.0954242	0.761978
BOK	666	0.103323	0.0407377	-0.13272	0.00585808	0.297371	1.24798e-11	0.0613281	0.238421
BOLA1	51027	0.16914	0.122824	0.0576571	0.680587	-0.11954	0.277013	-0.231022	0.0199285
BOLA2-SMG1P6	107282092	0.00420691	0.986285	-0.013846	0.959331	-0.188639	0.283861	-0.206692	0.246065
BOLA2B	654483	NA	NA	NA	NA	NA	NA	NA	NA
BOLA2B	654483	NA	NA	NA	NA	NA	NA	NA	NA
BOLA2	552900	NA	NA	NA	NA	NA	NA	NA	NA
BOLA2	552900	NA	NA	NA	NA	NA	NA	NA	NA
BOLA3-AS1	100507171	0.39997	0.0426006	0.560194	0.00375008	-0.279652	0.168597	-0.119427	0.596082
BOLA3	388962	0.0175958	0.807912	-0.0645781	0.262192	0.145884	0.0023822	0.0637098	0.242444
BOLL	66037	NA	NA	NA	NA	0.217841	0.383863	0.150738	0.591893
BOP1	23246	0.125676	0.00600941	-0.160407	0.00029587	0.175406	3.5951e-05	-0.110677	0.012788
BORA	79866	-0.136114	0.00032192	-0.0659405	0.133748	-0.307262	5.4385e-18	-0.237088	5.48957e-11
BORCS5	118426	-0.0186068	0.883029	-0.16299	0.0679203	0.0907893	0.3116	-0.0535943	0.600907
BORCS6	54785	0.264068	1.55752e-05	0.157346	0.0158806	0.0302293	0.69371	-0.0764924	0.263105
BORCS7-ASMT	100528007	NA	NA	NA	NA	NA	NA	NA	NA
BORCS7	119032	0.0257522	0.69455	0.0678162	0.221343	-0.0605095	0.241321	-0.0184455	0.76852
BORCS8	729991	0.0977019	0.155638	0.0238569	0.790611	0.00164277	0.982142	-0.0722023	0.289827
BPESC1	60467	NA	NA	NA	NA	NA	NA	-0.0499875	0.75112
BPGM	669	-0.278456	2.83287e-10	-0.254892	1.92479e-08	-0.245732	1.37153e-08	-0.222168	6.96735e-07
BPHL	670	0.0969465	0.0621125	0.0287716	0.650455	0.324245	2.29045e-13	0.25607	7.30716e-09
BPIFA1	51297	NA	NA	NA	NA	NA	NA	NA	NA
BPIFA2	140683	NA	NA	NA	NA	NA	NA	NA	NA
BPIFA3	128861	NA	NA	NA	NA	NA	NA	NA	NA
BPIFA4P	317716	NA	NA	NA	NA	NA	NA	NA	NA
BPIFB1	92747	NA	NA	NA	NA	NA	NA	NA	NA
BPIFB2	80341	NA	NA	NA	NA	NA	NA	NA	NA
BPIFB3	359710	NA	NA	NA	NA	NA	NA	NA	NA
BPIFB4	149954	NA	NA	NA	NA	NA	NA	NA	NA
BPIFB6	128859	NA	NA	NA	NA	NA	NA	NA	NA
BPIFC	254240	NA	NA	NA	NA	0.107532	0.487078	0.0958216	0.561783
BPI	671	-0.304871	0.199915	-0.200671	0.403158	0.613893	0.0014544	0.718092	0.000255781
BPNT1	10380	0.207981	1.15074e-11	0.158211	3.39311e-07	0.047344	0.168437	-0.00242602	0.958365
BPTF	2186	0.0308918	0.502187	0.0366023	0.414296	-0.027631	0.507772	-0.0219205	0.627611
BPY2B	442867	NA	NA	NA	NA	NA	NA	NA	NA
BPY2B	442867	NA	NA	NA	NA	NA	NA	NA	NA
BPY2B	442867	NA	NA	NA	NA	NA	NA	NA	NA
BPY2C	442868	NA	NA	NA	NA	NA	NA	NA	NA
BPY2C	442868	NA	NA	NA	NA	NA	NA	NA	NA
BPY2C	442868	NA	NA	NA	NA	NA	NA	NA	NA
BPY2	9083	NA	NA	NA	NA	NA	NA	NA	NA
BPY2	9083	NA	NA	NA	NA	NA	NA	NA	NA
BPY2	9083	NA	NA	NA	NA	NA	NA	NA	NA
BRAF	673	0.0490449	0.431954	0.0609321	0.303345	0.150081	0.00207156	0.161969	0.000812463
BRAP	8315	-0.0245036	0.564547	-0.0283775	0.506184	-0.210246	8.32787e-12	-0.21412	3.48035e-12
BRAT1	221927	0.283249	4.15335e-09	-0.0100101	0.898282	0.345721	1.11605e-13	0.0524621	0.35464
BRCA1	672	-0.0250373	0.549714	-0.00933741	0.85083	-0.0873931	0.006095	-0.0716932	0.0290837
BRCA2	675	-0.112906	0.00156083	-0.0798408	0.033257	0.0404817	0.292516	0.0735467	0.0413746
BRCAT107	102723839	NA	NA	NA	NA	NA	NA	NA	NA
BRCAT54	100506674	-0.0422111	0.906735	0.195615	0.519238	-0.175353	0.520363	0.0624732	0.843736
BRCC3	79184	-0.0595733	0.105873	-0.117931	0.000365054	0.12067	0.00014822	0.0623131	0.071811
BRD1	23774	0.105596	0.0189288	0.0974564	0.0330812	0.0164216	0.75962	0.0082817	0.88747
BRD2	6046	-0.0343761	0.299867	-0.0215243	0.5566	-0.142799	5.53036e-08	-0.129947	9.36328e-07
BRD3	8019	0.05311	0.286181	-0.0296627	0.585132	0.38869	4.14609e-24	0.305917	2.10165e-15
BRD4	23476	0.0703669	0.225369	-0.0829087	0.145492	-0.0829775	0.113214	-0.236253	6.99505e-07
BRD7P3	23629	NA	NA	NA	NA	NA	NA	0.00284017	0.988593
BRD7	29117	-0.067052	0.0513675	-0.0415835	0.27414	-0.0788489	0.0132362	-0.0533803	0.116839
BRD8	10902	-0.0405314	0.196587	0.013521	0.731335	-0.338902	1.21804e-40	-0.284849	4.26546e-29
BRD9	65980	-0.0433428	0.174276	-0.100681	0.000270917	0.157833	1.44797e-09	0.100495	0.000196223
BRDTP1	643486	NA	NA	-0.210695	0.506675	0.24719	0.368516	-0.207552	0.480936
BRDT	676	NA	NA	NA	NA	0.229566	0.357672	0.287561	0.260185
BRE-AS1	100302650	-0.29782	0.10887	-0.380556	0.0439	-0.484189	0.00350625	-0.566926	0.000820386
BREA2	286076	0.0997248	0.696231	-0.175142	0.435374	0.422637	0.0203664	0.147771	0.498018
BRE	9577	-0.120134	0.00349921	-0.181582	8.2399e-06	-0.3234	1.04613e-17	-0.384848	4.67978e-24
BRF1	2972	0.326649	1.73011e-12	0.244487	1.98538e-07	0.0454697	0.410676	-0.036693	0.529343
BRF2	55290	0.089303	0.042619	0.0203687	0.73394	-0.175458	1.15657e-05	-0.244393	3.38923e-10
BRI3BP	140707	0.064112	0.209443	-0.0141707	0.82381	0.37304	2.1768e-20	0.294757	2.9529e-13
BRI3	25798	-0.0667174	0.0639402	-0.14033	2.55619e-05	-0.330325	1.20156e-26	-0.403937	5.66465e-39
BRICD5	283870	0.213133	0.0745725	-0.112598	0.355706	0.758878	1.31086e-14	0.433147	1.39798e-05
BRINP1	1620	NA	NA	NA	NA	-0.0205345	0.932751	0.0898825	0.699555
BRINP2	57795	NA	NA	NA	NA	0.139956	0.392916	-0.00975477	0.963307
BRINP3	339479	0.0986713	0.78547	0.308959	0.283662	0.417225	0.106705	0.627512	0.0102946
BRIP1	83990	-0.209472	9.05015e-11	-0.294216	2.06839e-20	-0.090231	0.00658269	-0.174976	5.28621e-08
BRIX1	55299	-0.191683	3.32278e-11	-0.182851	5.40246e-10	-0.303285	2.89315e-27	-0.294453	3.11329e-25
BRK1	55845	-0.0332456	0.252718	-0.0887891	0.00026272	0.34207	5.30065e-52	0.286526	1.30234e-36
BRMS1L	84312	-0.117132	0.0244894	-0.0540402	0.344068	0.355797	1.67929e-15	0.418888	1.09166e-20
BRMS1	25855	0.0686764	0.0398667	-0.0453208	0.218447	-0.12913	1.73488e-05	-0.243127	8.64866e-17
BROX	148362	-0.074345	0.00543487	-0.073128	0.00707612	-0.258923	6.56917e-27	-0.257707	1.51576e-26
BRPF1	7862	-0.022949	0.522425	-0.0886348	0.00170707	0.0653954	0.0187688	-0.000290343	0.995355
BRPF3	27154	0.0976893	0.00233724	0.108015	0.000529228	0.247034	2.22779e-17	0.25736	5.89741e-19
BRS3	680	NA	NA	NA	NA	NA	NA	-0.127826	0.398751
BRSK1	84446	0.289317	3.7689e-05	0.165344	0.00252405	2.02289	4.50293e-262	1.89891	1.31071e-249
BRSK2	9024	0.168931	0.24919	0.124736	0.404221	0.293826	0.01812	0.24963	0.0456783
BRWD1-AS1	100874093	-0.000615648	0.998776	0.275399	0.380197	-0.162889	0.591159	0.113126	0.733089
BRWD1-IT2	103091865	0.132952	0.571	0.0187825	0.952002	-0.410309	0.0276755	-0.524478	0.00364546
BRWD1	54014	-0.0722444	0.0172631	0.0379834	0.265106	0.167041	7.02991e-10	0.277269	3.31406e-25
BRWD3	254065	-0.019714	0.731098	0.0516188	0.284579	0.276217	3.99339e-13	0.34755	4.10828e-20
BSCL2	26580	0.164348	0.185714	0.158038	0.198695	0.138482	0.239819	0.132173	0.265054
BSDC1	55108	-0.0299275	0.434171	0.0496623	0.149938	0.13775	2.06164e-06	0.21734	2.35683e-14
BSG	682	0.132906	0.000154667	0.0357247	0.414155	0.344499	3.50598e-26	0.247318	5.23208e-14
BSN-AS2	100132677	0.0158124	0.968893	0.191383	0.573623	-0.3736	0.170224	-0.19803	0.520188
BSND	7809	NA	NA	NA	NA	NA	NA	0.0241707	0.876813
BSN	8927	0.0337311	0.903244	0.161559	0.469617	0.164589	0.417243	0.292416	0.12064
BSPH1	100131137	NA	NA	NA	NA	NA	NA	NA	NA
BSPRY	54836	0.0833138	0.824644	-0.385714	0.153156	1.26161	5.03139e-08	0.792581	0.00101098
BST1	683	-0.0712862	0.628847	-0.0779721	0.578825	0.241579	0.0257113	0.234894	0.0338894
BST2	684	0.0309036	0.422552	0.0156645	0.715689	0.475733	1.34205e-63	0.460494	9.77928e-60
BSX	390259	NA	NA	NA	NA	NA	NA	-0.128229	0.399821
BTAF1	9044	-0.0642675	0.0130517	-0.0283797	0.351938	-0.232955	5.46543e-24	-0.197067	1.99975e-17
BTBD10	84280	-0.0502238	0.077263	-0.047066	0.102077	0.0680271	0.00799201	0.0711849	0.00573797
BTBD11	121551	NA	NA	NA	NA	NA	NA	0.179065	0.183166
BTBD16	118663	0.0743174	0.83793	0.382413	0.125457	0.92048	4.46506e-05	1.22858	1.91147e-08
BTBD17	388419	NA	NA	NA	NA	NA	NA	0.0824127	0.561224
BTBD18	643376	NA	NA	NA	NA	0.197256	0.260569	0.104517	0.603318
BTBD19	149478	-0.182425	0.140978	-0.0580339	0.701922	0.0581789	0.656554	0.18257	0.117856
BTBD1	53339	-0.084966	0.00095446	-0.0558377	0.0410788	0.0058041	0.858208	0.0349324	0.211476
BTBD2	55643	0.50692	3.14621e-23	0.130827	0.018327	0.7641	3.1394e-53	0.388006	4.18064e-15
BTBD3	22903	-0.21848	4.87119e-12	-0.266582	3.62405e-18	0.180135	4.13003e-09	0.132033	3.44296e-05
BTBD6	90135	0.190933	2.56001e-09	0.121255	0.000342951	-0.254801	4.62918e-16	-0.324479	7.63369e-26
BTBD7	55727	-0.0647792	0.0357616	-0.0564516	0.0705401	0.186161	3.82339e-12	0.194489	4.83312e-13
BTBD8	284697	0.157866	0.211865	0.00780938	0.969153	-0.441834	5.40971e-05	-0.591891	2.43349e-08
BTBD9	114781	0.0753355	0.0288951	0.0329044	0.419874	-0.0580094	0.0870305	-0.100441	0.00161485
BTC	685	0.351389	6.32895e-07	0.151166	0.0387532	0.476479	1.22761e-12	0.276257	2.73658e-05
BTD	686	-0.00896155	0.864829	0.0477967	0.21498	0.453434	1.95821e-47	0.510192	4.26676e-60
BTF3L4	91408	-0.0722324	0.0342863	-0.107262	0.000879622	0.0545613	0.100358	0.0195315	0.62734
BTF3P11	690	NA	NA	NA	NA	NA	NA	NA	NA
BTF3	689	-0.156456	4.21881e-09	-0.199794	2.02325e-14	-0.00649086	0.853987	-0.0498284	0.0860835
BTG1	694	0.311722	2.93169e-27	0.125145	4.42475e-05	-0.0203938	0.577868	-0.206971	6.64321e-13
BTG2	7832	0.105267	0.459313	0.497228	1.75189e-06	0.298397	0.00690116	0.690358	8.89036e-12
BTG3	10950	-0.128797	0.000231359	-0.120522	0.000631993	-0.048069	0.1988	-0.0397936	0.318393
BTG4	54766	0.0404829	0.897376	0.130255	0.65795	-0.509563	0.0154233	-0.419791	0.0501062
BTK	695	0.790922	2.05819e-05	1.3219	5.36282e-13	-0.375253	0.0719882	0.155722	0.458086
BTLA	151888	-0.0299062	0.942347	0.228119	0.503652	-0.507301	0.0617006	-0.249276	0.421342
BTN1A1	696	NA	NA	0.334993	0.249484	-0.567215	0.0229046	-0.179018	0.562388
BTN2A1	11120	-0.0667653	0.0327977	0.046854	0.166586	-0.259694	2.50184e-21	-0.146075	1.77219e-07
BTN2A2	10385	0.146351	6.59397e-09	0.52842	1.1883e-106	-0.226888	4.19186e-20	0.155181	1.4936e-10
BTN2A3P	54718	0.0973463	0.0653612	0.364965	6.36485e-15	-0.30424	6.97094e-11	-0.0366222	0.533798
BTN3A1	11119	-0.0260068	0.614612	0.147083	0.000265633	-0.563078	1.38215e-53	-0.389988	8.7936e-27
BTN3A2	11118	0.113499	0.00581694	0.382527	3.1639e-23	-0.6668	2.12054e-70	-0.397772	1.12012e-26
BTN3A3	10384	0.0194511	0.726615	0.129243	0.00245808	-0.466949	8.27042e-35	-0.357157	2.18002e-21
BTNL10	100129094	NA	NA	NA	NA	NA	NA	NA	NA
BTNL2	56244	NA	NA	NA	NA	0.0900021	0.706123	0.0713737	0.787778
BTNL3	10917	NA	NA	NA	NA	NA	NA	NA	NA
BTNL8	79908	NA	NA	NA	NA	-0.0973057	0.551087	0.000110123	1
BTNL9	153579	-0.0675245	0.866039	-0.0705572	0.862415	1.47503	3.30064e-09	1.47199	3.79735e-09
BTRC	8945	0.0935769	0.00468135	0.140073	7.80291e-06	0.0524722	0.120847	0.0989679	0.0015341
BUB1B-PAK6	106821730	NA	NA	0.0926224	0.804756	-0.0699377	0.828194	-0.0298895	0.935019
BUB1B	701	-0.0734119	0.0370373	-0.0881165	0.011074	-0.205861	2.94773e-11	-0.220565	1.13849e-12
BUB1	699	-0.0976408	8.61897e-06	-0.0341446	0.186753	-0.205774	2.9672e-23	-0.142278	1.25983e-11
BUB3	9184	0.0522352	0.0463635	0.0183429	0.570077	-0.140448	9.28681e-10	-0.174341	2.03154e-14
BUD13	84811	-0.0700292	0.0155186	-0.088545	0.00165494	-0.0200934	0.532232	-0.0386092	0.203918
BUD31	8896	0.0843794	0.0147542	0.0408008	0.307803	-0.132588	3.17714e-05	-0.176167	1.80443e-08
BVES-AS1	154442	NA	NA	NA	NA	NA	NA	NA	NA
BVES	11149	NA	NA	NA	NA	0.0564511	0.843516	0.051316	0.870004
BYSL	705	-0.131884	2.51411e-07	-0.143932	1.15592e-08	0.0392285	0.156571	0.0271809	0.371292
BZRAP1-AS1	100506779	-0.0908921	0.649706	0.0149866	0.948541	0.393075	0.00559777	0.498954	0.000373473
BZRAP1	9256	0.168002	0.00198328	0.0547445	0.345227	1.21333	1.29867e-149	1.10008	2.83374e-126
BZW1	9689	-0.171667	5.57801e-12	-0.209241	1.70467e-17	-0.0565962	0.0314965	-0.0941694	0.000201354
BZW2	28969	-0.189352	3.89226e-09	-0.246789	6.3337e-15	-0.0646176	0.0574272	-0.122055	0.000175082
C10orf105	414152	NA	NA	NA	NA	NA	NA	NA	NA
C10orf107	219621	0.125469	0.737225	0.396212	0.195416	0.256227	0.390804	0.526969	0.0545496
C10orf10	11067	0.197534	0.00175804	0.34446	5.47839e-09	0.0073742	0.930455	0.154301	0.0107556
C10orf111	221060	-0.03504	0.894402	0.36238	0.0362736	0.301681	0.0820379	0.6991	9.26286e-06
C10orf113	387638	0.849215	0.00130177	0.723371	0.00749491	0.125032	0.690293	-0.000812018	0.99915
C10orf11	83938	0.462944	0.0219173	0.012886	0.969309	0.0798921	0.74215	-0.370165	0.060489
C10orf120	399814	NA	NA	NA	NA	NA	NA	NA	NA
C10orf126	283080	NA	NA	NA	NA	-0.5137	0.024787	-0.296114	0.241378
C10orf128	170371	NA	NA	NA	NA	-0.187756	0.341418	-0.140523	0.512663
C10orf12	26148	0.0436737	0.339347	0.0358388	0.446455	0.173314	1.2319e-06	0.165479	3.74734e-06
C10orf131	100127889	0.0389489	0.923918	-0.00680895	0.988001	-0.02973	0.932573	-0.0754879	0.831748
C10orf142	100130539	NA	NA	NA	NA	NA	NA	NA	NA
C10orf25	220979	-0.0244324	0.910879	0.0278611	0.899919	-0.0305822	0.865601	0.0217112	0.911969
C10orf2	56652	-0.284281	1.95259e-16	-0.318634	1.00323e-20	0.0431434	0.273661	0.00879051	0.860887
C10orf35	219738	0.322142	1.31771e-05	0.369551	1.47181e-07	0.206689	0.00566218	0.254097	0.000263154
C10orf53	282966	NA	NA	NA	NA	NA	NA	NA	NA
C10orf54	64115	0.558252	3.87743e-27	0.773136	1.44266e-47	-0.372762	1.85589e-11	-0.157877	0.00290323
C10orf55	414236	-0.946936	2.03174e-15	-1.28811	1.07668e-22	-0.559745	1.41859e-06	-0.900923	2.17551e-11
C10orf62	414157	0.151233	0.661822	0.281526	0.386693	1.03158	3.00237e-05	1.16187	2.8266e-06
C10orf67	256815	1.26673	5.53007e-44	1.55974	3.41014e-52	-0.901479	3.78705e-17	-0.608478	3.77402e-12
C10orf71-AS1	100506769	NA	NA	NA	NA	NA	NA	NA	NA
[truncated: 25,904 more rows]
