# Supplementary material for: Genomic transcription factor binding site selection is edited by the chromatin remodeling factor CHD4
Source: Nucleic Acids Res. 2024 Jan 28;52(7):3607–22. doi: 10.1093/nar/gkae025 (PMC11039999; doi:10.1093/nar/gkae025)
Supplement: gkae025_Supplemental_Files [file gkae025_supplemental_files.zip › Supplementary_Table3_CHD4_AssociatedGenes.xlsx]

## Sheet: 20231207-public-4.0.4-rAErx3-hg
# GREAT version 4.0.4
# Association rule: Single nearest gene: 100000 bp max extension, curated regulatory domains included
GENE_IDs
A1CF
A3GALT2
A4GALT
AAGAB
AAK1
AAMDC
AARD
AARS2
AARSD1
ABCA1
ABCA10
ABCA13
ABCA4
ABCA6
ABCB11
ABCB5
ABCB9
ABCC1
ABCC10
ABCC12
ABCC2
ABCC3
ABCC4
ABCD3
ABCE1
ABCF1
ABHD10
ABHD12
ABHD16A
ABHD17B
ABHD17C
ABHD2
ABHD3
ABHD4
ABHD5
ABHD8
ABI1
ABI3BP
ABL1
ABL2
ABLIM1
ABLIM3
ABR
ABRA
ABT1
ABTB1
ABTB2
ACAD8
ACAT1
ACBD4
ACBD6
ACE
ACIN1
ACLY
ACN9
ACOT1
ACOT12
ACOT4
ACOT7
ACOT8
ACOX2
ACOX3
ACP2
ACSBG2
ACSL4
ACSL5
ACSS2
ACSS3
ACTB
ACTBL2
ACTG1
ACTN1
ACTN4
ACTR1B
ACTR2
ACTR3
ACTR3B
ACTR5
ACTR6
ACTRT3
ACYP2
ADA
ADAM12
ADAM15
ADAM17
ADAM19
ADAM28
ADAM8
ADAM9
ADAMTS1
ADAMTS12
ADAMTS14
ADAMTS15
ADAMTS16
ADAMTS3
ADAMTS6
ADAMTS8
ADAMTSL1
ADAMTSL2
ADAMTSL3
ADAMTSL4
ADAMTSL5
ADARB1
ADARB2
ADAT2
ADC
ADCK1
ADCK4
ADCK5
ADCY8
ADHFE1
ADI1
ADIPOR1
ADIPOR2
ADK
ADM
ADNP
ADO
ADORA2B
ADORA3
ADRA1B
ADRA1D
ADRB2
ADRBK2
ADRM1
ADTRP
AFAP1
AFAP1L1
AFAP1L2
AFF1
AFF3
AGAP3
AGAP9
AGBL3
AGBL5
AGFG1
AGGF1
AGO2
AGPAT4
AGPAT5
AGPAT9
AGR3
AGTPBP1
AGXT
AGXT2
AHCY
AHCYL1
AHCYL2
AHI1
AHNAK
AHNAK2
AHR
AHSG
AIDA
AIFM1
AIFM2
AIM1
AIM2
AJUBA
AK1
AK2
AK4
AK5
AK7
AKAP10
AKAP13
AKAP5
AKAP8
AKAP8L
AKIRIN2
AKR1B15
AKR1E2
AKT2
AKT3
ALCAM
ALDH18A1
ALDH1B1
ALDH1L1
ALDH1L2
ALDH2
ALDH3B1
ALDH3B2
ALDH5A1
ALDH7A1
ALG1
ALG13
ALG3
ALG6
ALG8
ALKBH3
ALKBH7
ALKBH8
ALOX5AP
ALOXE3
ALPK2
ALX1
ALYREF
AMBRA1
AMD1
AMER3
AMIGO2
AMMECR1
AMOTL1
AMOTL2
AMY1B
AMZ1
AMZ2
ANAPC10
ANAPC15
ANAPC16
ANAPC5
ANAPC7
ANG
ANGEL1
ANGPTL2
ANGPTL4
ANGPTL5
ANK3
ANKDD1B
ANKEF1
ANKFY1
ANKH
ANKRD1
ANKRD10
ANKRD11
ANKRD12
ANKRD13A
ANKRD13C
ANKRD17
ANKRD2
ANKRD28
ANKRD32
ANKRD37
ANKRD46
ANKRD50
ANKRD9
ANKS1A
ANKS6
ANLN
ANO1
ANO10
ANO6
ANO8
ANP32E
ANPEP
ANTXR1
ANTXR2
ANXA1
ANXA10
ANXA13
ANXA2
ANXA2R
ANXA3
ANXA4
ANXA5
ANXA7
AOAH
AP1M1
AP1S2
AP1S3
AP2A1
AP2B1
AP2S1
AP3B1
AP3M2
AP3S2
AP4E1
AP5S1
AP5Z1
APBA1
APBB1IP
APBB2
APC
APCDD1L
APCS
APLN
APLP2
APOA1
APOBEC3D
APOBEC3H
APOBEC4
APOLD1
APP
APPL2
APTX
AQP1
AQP11
AQP7
ARAF
AREG
AREGB
ARF4
ARF6
ARFGAP2
ARFGAP3
ARFGEF2
ARFRP1
ARG2
ARHGAP10
ARHGAP12
ARHGAP17
ARHGAP18
ARHGAP19
ARHGAP21
ARHGAP22
ARHGAP23
ARHGAP24
ARHGAP25
ARHGAP27
ARHGAP29
ARHGAP32
ARHGAP35
ARHGAP39
ARHGAP4
ARHGAP42
ARHGAP5
ARHGDIA
ARHGEF1
ARHGEF12
ARHGEF17
ARHGEF18
ARHGEF2
ARHGEF26
ARHGEF28
ARHGEF3
ARHGEF37
ARHGEF4
ARID1A
ARID1B
ARID2
ARID3B
ARID4A
ARID5A
ARID5B
ARL13A
ARL14EP
ARL16
ARL2
ARL4A
ARL4C
ARL4D
ARL6IP1
ARL6IP5
ARL8B
ARMC12
ARMC4
ARMC7
ARNT2
ARNTL
ARNTL2
ARPC1A
ARPC3
ARPC5
ARRDC2
ARRDC3
ARSB
ARSI
ARSJ
ARSK
ART5
ARTN
ASAH1
ASAP1
ASAP2
ASAP3
ASB1
ASB13
ASB18
ASB2
ASB5
ASCC2
ASF1B
ASGR1
ASH1L
ASH2L
ASIC3
ASL
ASNA1
ASPH
ASPSCR1
ASXL1
ASXL2
ATAD2
ATAD5
ATF1
ATF3
ATF4
ATF6
ATF6B
ATG12
ATG14
ATG16L1
ATG2A
ATG4A
ATG4D
ATG7
ATIC
ATL1
ATL2
ATL3
ATM
ATN1
ATOH8
ATOX1
ATP10A
ATP10D
ATP11A
ATP11B
ATP11C
ATP13A3
ATP1A1
ATP1A2
ATP1B1
ATP2A1
ATP2A2
ATP2A3
ATP2B1
ATP2B4
ATP4A
ATP5B
ATP5G1
ATP5H
ATP5I
ATP5L
ATP5O
ATP5S
ATP5SL
ATP6AP1
ATP6AP1L
ATP6V0A1
ATP6V0A4
ATP6V1B2
ATP6V1C1
ATP6V1D
ATP6V1E2
ATP6V1G3
ATP8A1
ATP8B1
ATP9A
ATPAF2
ATR
ATRNL1
ATXN1
ATXN10
ATXN2
ATXN2L
ATXN3
ATXN3L
ATXN7L1
ATXN7L3
AURKB
AVEN
AVPI1
AXIN1
AXL
AZIN1
B3GALNT1
B3GALT2
B3GALT5
B3GAT2
B3GAT3
B3GNT3
B3GNT5
B3GNTL1
B4GALNT2
B4GALNT3
B4GALNT4
B4GALT1
B4GALT3
B4GALT5
B9D1
B9D2
BAALC
BACE1
BACE2
BACH1
BACH2
BAD
BAG3
BAG6
BAIAP2
BAIAP2L1
BAIAP2L2
BAMBI
BANF2
BARX2
BASP1
BATF3
BAZ1A
BAZ2A
BBC3
BBIP1
BBS10
BBS7
BCAR1
BCAR3
BCAS1
BCAS2
BCAS4
BCAT1
BCKDHB
BCL10
BCL2
BCL2L1
BCL2L10
BCL2L14
BCL3
BCL6
BCL7A
BCL9
BCL9L
BCLAF1
BDH1
BDH2
BECN1
BEGAIN
BEND5
BEND6
BEND7
BEST2
BEST4
BHLHE23
BHLHE40
BHLHE41
BICC1
BICD1
BICD2
BID
BIK
BIN1
BIN2
BIRC2
BIRC3
BIRC6
BIRC7
BLID
BLK
BLM
BLVRB
BMF
BMP10
BMP2K
BMP4
BMP5
BMP6
BMP8A
BMP8B
BMPER
BMPR2
BNC1
BNIP1
BNIP3L
BOC
BOK
BPGM
BPI
BPNT1
BRAP
BRCA1
BRD2
BRD9
BRDT
BRF2
BRI3
BRIX1
BROX
BRPF3
BRWD3
BSPRY
BST1
BST2
BSX
BTAF1
BTBD16
BTBD2
BTBD3
BTC
BTD
BTG1
BTN1A1
BTN2A1
BTN3A2
BTRC
BUB3
BZW1
C10orf10
C10orf11
C10orf129
C10orf25
C10orf32
C10orf35
C10orf54
C10orf67
C10orf76
C10orf90
C10orf95
C10orf99
C11orf30
C11orf31
C11orf44
C11orf45
C11orf54
C11orf58
C11orf63
C11orf68
C11orf87
C11orf91
C12orf55
C12orf57
C12orf65
C12orf66
C12orf73
C14orf1
C14orf119
C14orf142
C14orf159
C14orf80
C14orf93
C15orf39
C15orf48
C15orf52
C16orf3
C16orf72
C16orf80
C17orf49
C17orf59
C17orf67
C17orf70
C17orf82
C17orf96
C17orf99
C18orf56
C18orf8
C19orf10
C19orf24
C19orf25
C19orf33
C19orf38
C19orf52
C19orf53
C19orf57
C19orf60
C19orf68
C19orf70
C19orf77
C19orf80
C1D
C1GALT1
C1QBP
C1QL1
C1QTNF1
C1QTNF9
C1QTNF9B
C1orf105
C1orf109
C1orf116
C1orf168
C1orf174
C1orf185
C1orf189
C1orf192
C1orf43
C1orf52
C1orf56
C20orf112
C20orf173
C20orf194
C21orf33
C21orf91
C2CD2
C2CD2L
C2CD3
C2CD4D
C2CD5
C2orf40
C2orf57
C2orf61
C2orf71
C2orf82
C3
C3orf80
C4orf19
C4orf26
C4orf32
C4orf46
C5AR1
C5orf15
C5orf20
C5orf24
C5orf28
C5orf51
C5orf63
C6orf1
C6orf10
C6orf106
C6orf120
C6orf15
C6orf226
C6orf57
C6orf62
C6orf89
C7orf69
C8orf33
C8orf37
C8orf48
C8orf74
C8orf88
C9
C9orf142
C9orf156
C9orf3
C9orf47
C9orf89
C9orf9
C9orf91
CA4
CA6
CAB39
CABLES1
CABLES2
CABP1
CABP7
CABYR
CACHD1
CACNG2
CACNG6
CACTIN
CAGE1
CALB2
CALCOCO1
CALCOCO2
CALD1
CALM1
CALM2
CALM3
CALML3
CALML5
CALR
CALY
CAMK1D
CAMK1G
CAMK2A
CAMK2B
CAMK2D
CAMK2G
CAMK2N1
CAMKK2
CAMLG
CAMSAP1
CAMTA1
CAND1
CANX
CAP1
CAP2
CAPG
CAPN11
CAPN12
CAPN13
CAPN2
CAPN9
CAPNS1
CAPS2
CAPZA1
CAPZA2
CAPZA3
CAPZB
CARD10
CARD18
CARD8
CARHSP1
CARKD
CARM1
CARS
CARTPT
CASC4
CASP10
CASP12
CASP4
CASQ2
CASS4
CAST
CASZ1
CAT
CAV1
CAV2
CAV3
CBL
CBLB
CBLC
CBR1
CBR4
CBX1
CBX8
CC2D1A
CC2D2A
CCAR1
CCAR2
CCBE1
CCDC104
CCDC107
CCDC109B
CCDC112
CCDC124
CCDC130
CCDC132
CCDC147
CCDC15
CCDC151
CCDC167
CCDC17
CCDC181
CCDC19
CCDC25
CCDC3
CCDC38
CCDC41
CCDC47
CCDC53
CCDC57
CCDC59
CCDC60
CCDC63
CCDC64
CCDC69
CCDC8
CCDC80
CCDC81
CCDC85B
CCDC85C
CCDC88A
CCDC88B
CCDC88C
CCDC90B
CCDC91
CCDC96
CCDC97
CCER1
CCK
CCL17
CCL20
CCL26
CCNB1
CCND1
CCND3
CCNE2
CCNG1
CCNH
CCNI
CCNJ
CCNJL
CCNL1
CCNY
CCR1
CCR5
CCR7
CCRL2
CCRN4L
CCSAP
CCSER2
CCT2
CCT6A
CCT7
CD109
CD151
CD160
CD180
CD200
CD22
CD27
CD28
CD2AP
CD2BP2
CD300A
CD300LF
CD320
CD34
CD3E
CD3EAP
CD44
CD46
CD47
CD55
CD58
CD59
CD68
CD69
CD7
CD70
CD74
CD82
CD9
CD93
CD97
CD99L2
CDA
CDC123
CDC14B
CDC25B
CDC27
CDC42BPA
CDC42BPG
CDC42EP1
CDC42EP2
CDC42EP3
CDC42EP4
CDC42SE2
CDC6
CDC73
CDCA2
CDCA4
CDCA7L
CDCP1
CDH10
CDH13
CDH15
CDH17
CDH2
CDH22
CDH24
CDH4
CDH5
CDIP1
CDK1
CDK13
CDK15
CDK17
CDK2AP1
CDK2AP2
CDK5R1
CDK5RAP1
CDK5RAP3
CDK6
CDKAL1
CDKN1A
CDKN2AIP
CDKN2AIPNL
CDKN2C
CDKN2D
CDKN3
CDNF
CDON
CDV3
CDYL
CEACAM16
CEACAM19
CEACAM3
CEBPB
CEBPD
CEBPE
CELF1
CELF3
CELSR2
CELSR3
CENPA
CENPC
CENPE
CENPF
CENPJ
CENPM
CENPO
CENPP
CENPU
CENPV
CEP120
CEP164
CEP57
CEP68
CEP76
CEP78
CEP89
CEP95
CERCAM
CERS2
CERS4
CERS5
CERS6
CFL1
CFL2
CFLAR
CGGBP1
CGNL1
CGRRF1
CHAC2
CHAF1B
CHCHD6
CHD1L
CHD2
CHD3
CHD6
CHD8
CHEK1
CHGA
CHGB
CHIC2
CHKA
CHMP1B
CHMP2A
CHMP4B
CHMP6
CHN2
CHP1
CHRDL2
CHRNB1
CHST11
CHST12
CHST14
CHST15
CHST3
CHSY1
CHURC1
CIB3
CIC
CIDEA
CIITA
CIPC
CIRBP
CISD1
CIT
CITED1
CITED2
CITED4
CKAP2L
CKAP4
CKB
CKM
CKS1B
CKS2
CLCF1
CLCN3
CLCN4
CLDN10
CLDN14
CLDN20
CLDN22
CLDN23
CLDN24
CLDN7
CLEC16A
CLEC3B
CLHC1
CLIC3
CLIC4
CLIP1
CLIP2
CLIP4
CLK1
CLK2
CLK4
CLLU1
CLMN
CLMP
CLN8
CLNK
CLOCK
CLPB
CLPP
CLPTM1L
CLSTN1
CLTA
CLTC
CLTCL1
CLUH
CMIP
CMKLR1
CMSS1
CMTM3
CMTM6
CMTM7
CMTM8
CNBD2
CNGA3
CNGB1
CNIH1
CNIH3
CNIH4
CNKSR3
CNN1
CNN2
CNN3
CNOT10
CNOT6L
CNPY3
CNST
CNTN3
COA1
COA4
COA6
COA7
COG3
COG7
COIL
COL13A1
COL15A1
COL16A1
COL17A1
COL18A1
COL1A1
COL21A1
COL24A1
COL27A1
COL28A1
COL4A2
COL5A1
COL5A2
COL6A1
COL6A2
COL6A3
COL7A1
COL8A1
COL9A1
COL9A2
COLCA2
COLEC10
COLEC12
COLGALT1
COLGALT2
COMMD10
COMMD3
COMMD5
COMMD7
COMMD9
COMTD1
COPB2
COPRS
COPS4
COPS6
COPS8
COQ10A
COQ2
COQ4
COQ5
COQ6
CORO1C
CORO2B
COTL1
COX16
COX18
COX20
COX4I2
COX7A1
COX7A2
COX7A2L
COX8A
CP
CPA1
CPA4
CPAMD8
CPE
CPEB2
CPEB3
CPEB4
CPED1
CPLX2
CPN2
CPNE5
CPNE7
CPNE8
CPOX
CPSF3
CPSF4L
CPT1C
CPT2
CPVL
CPXM2
CR1L
CR2
CRADD
CRB2
CRCT1
CREB1
CREB3
CREB3L1
CREB3L2
CREB3L3
CREB5
CREBBP
CREBL2
CREBZF
CRELD1
CRIM1
CRIP2
CRIPT
CRISPLD2
CRK
CRKL
CRNN
CROCC
CROT
CRTAM
CRTC1
CRTC2
CRX
CRY1
CRYAA
CRYBA1
CRYBA4
CRYBB1
CRYBG3
CRYL1
CSE1L
CSF1
CSF1R
CSF2
CSF3
CSGALNACT2
CSNK1A1
CSNK1D
CSNK1E
CSNK1G3
CSNK2A3
CSNK2B
CSRNP1
CSRP1
CST1
CST6
CST9L
CSTF1
CSTF3
CSTL1
CT83
CTAG1A
CTAGE1
CTAGE9
CTBP1
CTBP2
CTBS
CTCFL
CTDNEP1
CTDSP2
CTGF
CTH
CTIF
CTLA4
CTNNA1
CTNNAL1
CTNNB1
CTNNBIP1
CTNNBL1
CTNND1
CTNS
CTPS1
CTSB
CTSD
CTSL
CTSV
CTSZ
CTTN
CTTNBP2NL
CUBN
CUL1
CUL2
CUL4B
CUL5
CUL7
CUX1
CUZD1
CWC27
CXADR
CXCL12
CXCL13
CXCL14
CXCL17
CXCL2
CXXC1
CXXC11
CXXC5
CXorf40A
CXorf66
CYB561
CYB5B
CYB5R2
CYCS
CYP11A1
CYP1B1
CYP24A1
CYP26C1
CYP27C1
CYP2E1
CYP2R1
CYP2U1
CYP4F12
CYP4V2
CYR61
CYSLTR2
CYTH1
CYTH2
CYTH3
CYTH4
DAAM1
DAAM2
DAB1
DAB2
DAB2IP
DACT1
DACT2
DACT3
DAD1
DAG1
DAGLA
DAGLB
DAND5
DAP
DAP3
DAPK2
DAPK3
DAPL1
DAPP1
DARS
DAXX
DBN1
DBP
DBX1
DCAF12
DCAF15
DCAF17
DCAF4
DCAF5
DCAF6
DCAF7
DCBLD2
DCDC1
DCLK2
DCLK3
DCLRE1C
DCN
DCP1A
DCP2
DCPS
DCSTAMP
DCTD
DCTN5
DCTN6
DCUN1D2
DDA1
DDAH1
DDAH2
DDC
DDIT3
DDIT4
DDIT4L
DDR1
DDR2
DDX17
DDX27
DDX39A
DDX39B
DDX41
DDX43
DDX47
DDX5
DDX50
DDX52
DDX54
DDX58
DDX59
DDX6
DDX60
DDX60L
2023-12-01
DEDD
DEDD2
DEF6
DEFB115
DEGS1
DEK
DENND1B
DENND2A
DENND3
DENND5B
DENR
DEPDC1
DEPDC5
DEPDC7
DERL1
DESI2
DFNA5
DGAT1
DGAT2
DGKD
DGKI
DGKZ
DGUOK
DHCR24
DHDH
DHODH
DHPS
DHRS1
DHRS13
DHRS3
DHRS7
DHX15
DHX16
DHX29
DHX32
DHX35
DHX8
DHX9
DIABLO
DIAPH1
DIAPH3
DICER1
DIDO1
DIO3
DIP2B
DIP2C
DIRAS3
DIS3L
DISC1
DISP1
DKK1
DKK3
DLEC1
DLEU1
DLG1
DLG4
DLG5
DLK1
DLX3
DMRT1
DMTF1
DMXL1
DNAAF2
DNAH1
DNAH10
DNAH11
DNAH12
DNAH14
DNAH17
DNAH2
DNAH5
DNAH6
DNAI1
DNAJB1
DNAJB12
DNAJB2
DNAJB4
DNAJB6
DNAJC1
DNAJC12
DNAJC14
DNAJC21
DNAJC25
DNAJC5
DNAJC7
DNASE1L3
DNASE2
DNASE2B
DNM1
DNM2
DNMBP
DNMT1
DNMT3B
DNTTIP2
DOCK1
DOCK2
DOCK5
DOCK6
DOCK7
DOCK9
DOHH
DOK5
DOPEY2
DOT1L
DPEP1
DPF1
DPF2
DPF3
DPP9
DPPA5
DPY19L3
DPYD
DPYSL2
DR1
DRAM1
DRAP1
DRAXIN
DRD2
DROSHA
DSC1
DSC3
DSCC1
DSCR3
DSCR8
DSEL
DSG2
DSN1
DST
DSTN
DSTYK
DTD1
DTWD2
DTX1
DTYMK
DUS3L
DUSP1
DUSP10
DUSP12
DUSP14
DUSP3
DUSP4
DUSP5
DUSP6
DUSP7
DVL1
DVL2
DXO
DYNC1H1
DYNLL1
DYNLRB1
DYNLT1
DYRK1B
DYRK3
DYSF
DYX1C1
DZIP1L
DZIP3
E2F3
E2F6
E2F7
EBAG9
EBNA1BP2
ECE1
ECE2
ECH1
ECHDC1
ECHDC2
ECHDC3
ECI1
ECI2
ECSCR
ECSIT
ECT2
EDEM2
EDEM3
EDIL3
EDN1
EDN2
EDNRA
EEA1
EED
EEF1A1
EEF1E1
EEF1E1-BLOC1S5
EEF1G
EEPD1
EFCAB11
EFCAB14
EFCAB2
EFEMP1
EFHB
EFHC1
EFHD2
EFNA5
EFNB2
EFR3A
EGF
EGFR
EGR1
EGR3
EHBP1
EHBP1L1
EHD1
EHD2
EHD3
EHD4
EHF
EHMT1
EI24
EID2
EID3
EIF1
EIF1AD
EIF1B
EIF2A
EIF2AK1
EIF2AK2
EIF2AK3
EIF2B2
EIF2D
EIF2S2
EIF3A
EIF3B
EIF3CL
EIF3D
EIF3E
EIF3F
EIF3I
EIF3M
EIF4A1
EIF4A2
EIF4B
EIF4E
EIF4EBP1
EIF4G1
EIF4G2
EIF4G3
EIF5
EIF6
ELAC2
ELAVL1
ELF3
ELF4
ELFN2
ELK3
ELK4
ELL
ELL2
ELMSAN1
ELOF1
ELOVL1
ELOVL2
ELOVL5
ELOVL6
ELP2
EMC2
EMC7
EMC9
EMILIN1
EMILIN3
EML1
EML2
EML4
EML5
EML6
EMP1
EMP3
EMR1
EMR3
ENAH
ENC1
ENDOD1
ENDOG
ENO1
ENOSF1
ENPEP
ENPP2
ENPP4
ENPP7
ENSA
ENSG00000083842
ENSG00000091436
ENSG00000105520
ENSG00000113811
ENSG00000115128
ENSG00000145965
ENSG00000167674
ENSG00000168824
ENSG00000172901
ENSG00000178404
ENSG00000182319
ENSG00000183760
ENSG00000198843
ENSG00000203546
ENSG00000205147
ENSG00000228144
ENSG00000232850
ENSG00000243627
ENSG00000249590
ENSG00000250264
ENSG00000251246
ENSG00000251537
ENSG00000254692
ENSG00000255767
ENSG00000256206
ENSG00000258674
ENSG00000258724
ENSG00000259060
ENSG00000261611
ENSG00000261667
ENSG00000262302
ENSG00000263264
ENSG00000263620
ENSG00000263809
ENSG00000267140
ENSG00000267179
ENSG00000268744
ENSG00000268750
ENSG00000269590
ENSG00000269855
ENSG00000273045
ENTPD4
ENTPD6
ENTPD7
ENY2
EPB41
EPB41L2
EPB41L4B
EPC1
EPC2
EPCAM
EPG5
EPHA2
EPHA4
EPHB1
EPHB2
EPHB3
EPHB6
EPHX3
EPM2A
EPOR
EPS15
EPS15L1
EPS8
EPS8L3
EPYC
ERAP1
ERAP2
ERBB2IP
ERCC1
ERCC2
ERCC6-PGBD3
ERCC6L
ERCC6L2
ERCC8
EREG
ERGIC1
ERGIC3
ERI3
ERN1
ERO1L
ERO1LB
ERRFI1
ERVFRD-1
ERVV-1
ESAM
ESCO1
ESD
ESR1
ESR2
ESRRA
ESX1
ESYT1
ESYT2
ETF1
ETFB
ETNK2
ETS1
ETS2
ETV1
ETV4
ETV5
ETV6
ETV7
EVA1A
EVA1B
EVA1C
EVC
EVC2
EVI2B
EVI5L
EVL
EVPLL
EXD2
EXD3
EXOC2
EXOC3L4
EXOC6
EXOG
EXOSC2
EXOSC4
EXOSC6
EXOSC8
EXPH5
EXT1
EXTL2
EYA2
EYA3
EZH2
EZR
F13A1
F2
F2R
F2RL1
F2RL3
F3
F7
FA2H
FABP5
FABP6
FADD
FADS1
FADS2
FADS3
FAF1
FAF2
FAH
FAIM
FAIM3
FAM101A
FAM102A
FAM107A
FAM110A
FAM118B
FAM120A
FAM120B
FAM124B
FAM129A
FAM129B
FAM131A
FAM131C
FAM132B
FAM133B
FAM13C
FAM155A
FAM161A
FAM167A
FAM168A
FAM169A
FAM171A1
FAM172A
FAM174A
FAM179B
FAM188B
FAM198B
FAM19A3
FAM200B
FAM207A
FAM209B
FAM20C
FAM210B
FAM212B
FAM222B
FAM32A
FAM46B
FAM46C
FAM47E-STBD1
FAM49B
FAM50B
FAM53A
FAM60A
FAM63A
FAM64A
FAM69A
FAM71C
FAM71D
FAM72D
FAM73A
FAM76A
FAM83A
FAM83B
FAM83C
FAM84B
FAM8A1
FAM98B
FANCC
FANCE
FANCG
FANK1
FARP1
FARP2
FARS2
FASLG
FASN
FASTKD5
FAT1
FBF1
FBLIM1
FBLN1
FBLN2
FBLN5
FBN1
FBN2
FBN3
FBP1
FBP2
FBRSL1
FBXL12
FBXL13
FBXL14
FBXL15
FBXL18
FBXL2
FBXL7
FBXO18
FBXO21
FBXO28
FBXO3
FBXO32
FBXO34
FBXO46
FBXO7
FBXW8
FBXW9
FCER1A
FCGR3A
FCHO1
FCHO2
FCHSD1
FCHSD2
FCRLB
FDPS
FDXACB1
FEM1B
FEM1C
FER
FER1L6
FERMT2
FERMT3
FEZ2
FFAR4
FGD2
FGD6
FGF1
FGF16
FGF19
FGF2
FGF21
FGF3
FGF5
FGFBP1
FGFBP3
FGFRL1
FGGY
FH
FHIT
FHL1
FHL2
FHL3
FHOD3
FIBCD1
FIGN
FIGNL1
FILIP1
FILIP1L
FITM2
FJX1
FKBP14
FKBP15
FKBP1A
FKBP3
FKBP5
FLCN
FLI1
FLII
FLNA
FLNB
FLOT1
FLRT2
FLT1
FLVCR1
FMN1
FMN2
FMNL1
FN1
FNBP1
FNBP4
FNDC3B
FNDC5
FNDC7
FNDC9
FNIP1
FNTB
FOLR3
FOLR4
FOPNL
FOS
FOSB
FOSL1
FOSL2
FOXA2
FOXC1
FOXC2
FOXD1
FOXD2
FOXE1
FOXF2
FOXI1
FOXJ3
FOXK1
FOXK2
FOXL1
FOXL2
FOXN2
FOXN3
FOXO3
FOXP1
FOXP4
FOXQ1
FOXS1
FPR1
FPR3
FRA10AC1
FRAS1
FRG1
FRG2
FRG2B
FRG2C
FRK
FRMD3
FRMD4A
FRMD4B
FRMD5
FRMD6
FRMD8
FRMPD2
FRMPD3
FRS2
[truncated: 4,211 more rows]
